# Supplementary material for: Race/ethnicity-associated blood DNA methylation differences between Japanese and European American women: an exploratory study
Source: Clin Epigenetics. 2021 Oct 11;13:188. doi: 10.1186/s13148-021-01171-w (PMC8507376; doi:10.1186/s13148-021-01171-w)
Supplement: Supplementary file 1 — Additional file 1: Supplementary Table 1. Characteristics of metabolic disease-related SNPs. [file 13148_2021_1171_MOESM1_ESM.xlsx]

## Sheet: Sheet1
Supplementary Table 1. Characteristics of metabolic disease-related SNPs
Gene	SNP of interest	Genotype	N	%	# of analyzed samples	JPA vs EUA
SH2B1	rs7498665	AA (ref.)	30	0.566	53	0.002
		AG/GG	23	0.434
KCTD15	rs29941	AA (ref.)	13	0.25	52	<0.001
		AG/GG	39	0.75
PNPLA3	rs738409	CC (ref.)	23	0.397	58	1
		CG/GG	35	0.603
MC4R	rs17782313	TT (ref.)	33	0.673	49	0.531
		CT/CC	16	0.327
FAIM2	rs718803	GG (ref.)	29	0.518	56	0.878
		AG/AA	27	0.482
SPRY2	rs534870	GG (ref.)	9	0.155	58	0.022
		AG/AA	49	0.845
IRS1	rs2943650	GG (ref.)	5	0.143	35	0.318
		AG/AA	30	0.857
GNPDA3	rs10938397	AA (ref.)	18	0.439	41	0.037
		AG/GG	23	0.561
JPA Japanese Americans
EUA European Americans
