# Supplementary material for: Race/ethnicity-associated blood DNA methylation differences between Japanese and European American women: an exploratory study
Source: Clin Epigenetics. 2021 Oct 11;13:188. doi: 10.1186/s13148-021-01171-w (PMC8507376; doi:10.1186/s13148-021-01171-w)
Supplement: Supplementary file 2 — Additional file 2: Supplementary Table 2. Significant DM-CpGs from analyses with and without adjusting for cell composition. [file 13148_2021_1171_MOESM2_ESM.xlsx]

## Sheet: SuppTable2
Supplementary Table 2. Significant differentially methylated CpGs between JPA and EUA from analyses with and without adjusting for cell composition.
CpG ID	UCSC Gene Name	Significant Before Adjustment?	Significant After Adjustment?
cg00063828	C16orf74	Y	Y
cg00095930		Y	N
cg00124095		Y	N
cg00169737	MORN3	Y	N
cg00199047	DLGAP2	Y	N
cg00211115		Y	N
cg00228984	SIRPB2	Y	N
cg00277804		Y	N
cg00287477	ACSL1; SLED1	Y	N
cg00299736	CD5	Y	N
cg00328058	PLEKHN1; KLHL17	Y	N
cg00335715		Y	N
cg00347863	SGCE	Y	N
cg00373763		Y	N
cg00472277	TSPAN32	Y	Y
cg00481259	DECR2	Y	Y
cg00498604	TLL1	Y	N
cg00509249	CCDC162	Y	N
cg00512563	FBXO31	Y	Y
cg00533364	ZNF331	Y	N
cg00539908	CACNB4	Y	N
cg00571519	SRPK2	Y	N
cg00587301		Y	Y
cg00596184	VPS4A	Y	N
cg00598429	SP6	Y	N
cg00657529	CLIC1; DDAH2	Y	N
cg00695177		Y	Y
cg00699898	TTLL10	Y	N
cg00744413		Y	N
cg00755546	NBL1	Y	Y
cg00782645	LOC100130015	Y	N
cg00791868	C14orf53	Y	N
cg00813378	C1orf70	Y	N
cg00908766	CELSR2	Y	N
cg00931843	TIAM2	Y	N
cg00933542	PCMT1	Y	N
cg00982984	SHF	Y	N
cg00994649	C8orf59	Y	N
cg01015287		Y	N
cg01073332	UCKL1; MIR1914; MIR647	Y	N
cg01097406		Y	Y
cg01136167		Y	N
cg01153613		Y	N
cg01280180	TXNDC6	Y	N
cg01305291	SNED1	Y	N
cg01407861	MICALCL	Y	N
cg01419539	ZNF595; ZNF718	Y	N
cg01443318	HSD11B2	Y	N
cg01464515	KIAA1274	Y	Y
cg01484487	LBX2	Y	N
cg01517832	TOLLIP; LOC255512	Y	N
cg01567113	ATCAY	Y	N
cg01584348	LOC91948	Y	Y
cg01735991	LMBRD1	Y	N
cg01770232	IL6	Y	N
cg01787798	TNR	Y	N
cg01797590	THSD7A	Y	N
cg01802295	SSU72; C1orf70	Y	N
cg01832549	CAPZB	Y	N
cg01859228	DAPK2	Y	N
cg01883759	JAZF1	Y	Y
cg01927825	C1orf86; LOC100128003	Y	N
cg01950129	ARID3A	Y	N
cg01966129	PRAME; LOC648691	Y	N
cg02135861	IRX2; C5orf38	Y	N
cg02138953		Y	N
cg02144516	AURKAIP1	Y	N
cg02159489		Y	N
cg02220965	MYST1	Y	N
cg02240252		Y	N
cg02257517	SLC2A6	Y	N
cg02277530	SEPT9;	Y	Y
cg02291164		Y	Y
cg02336104	FOXP1	Y	N
cg02356786	LOC731275	Y	N
cg02390624	SYTL2	Y	N
cg02413938	ESPNL	Y	N
cg02578470	MCM2	Y	N
cg02599498		Y	N
cg02639366	EIF2C4	Y	N
cg02658043	NRBP2	Y	N
cg02721952	SIRT6; ANKRD24	Y	Y
cg02780029	RET	Y	N
cg02819992		Y	N
cg02898293	VSX1	Y	N
cg02900757	CTBP2	Y	N
cg02903756	CASZ1	Y	Y
cg02907689	PDZD4	Y	Y
cg02925222	NLRP6	Y	N
cg02952816	C17orf101	Y	N
cg02963119	DECR2	Y	N
cg02978201	PRM1	Y	N
cg03024372	FAM83B	Y	N
cg03035746	LBX2	Y	N
cg03079132	RHBDL1	Y	N
cg03128332	FAM41C	Y	N
cg03192919	FBXW12	Y	N
cg03292284	OPN3	Y	N
cg03334052		Y	N
cg03388025	SPIRE2	Y	Y
cg03434950	KRT7	Y	N
cg03449867	OCA2	Y	Y
cg03451670	AGAP1	Y	N
cg03474202		Y	Y
cg03475293		Y	Y
cg03493520	PRCP	Y	N
cg03513464		Y	N
cg03538326	VWA1	Y	Y
cg03574306		Y	N
cg03585778	MFSD4	Y	N
cg03589230	MYOM2	Y	N
cg03597174		Y	Y
cg03659519	GALR1	Y	N
cg03764585	FMOD	Y	N
cg03772108		Y	Y
cg03846641	LOC100287216; SH3RF3	Y	N
cg03855656	SERHL	Y	Y
cg03870448	APBB2	Y	Y
cg03880642	SH3PXD2A	Y	N
cg03932361	RAB37	Y	N
cg04011173	GHRLOS; C3orf42	Y	N
cg04036182		Y	Y
cg04042468	BIK	Y	N
cg04054921		Y	N
cg04074945	PHF21A	Y	Y
cg04088932	SH3BP4	Y	Y
cg04109781	AFF3	Y	N
cg04111102		Y	N
cg04285822		Y	N
cg04286823	LOC100287216; SH3RF3	Y	N
cg04287289	FANCA	Y	N
cg04304338	ANKRD33B	Y	N
cg04350311	ELFN2	Y	N
cg04368076		Y	N
cg04404540	DNAI2	Y	N
cg04411044		Y	Y
cg04411307	ANTXR1	Y	N
cg04439622	CRIP2	Y	N
cg04456916		Y	N
cg04464122		Y	N
cg04497820		Y	Y
cg04519177		Y	N
cg04531097	RYK	Y	N
cg04565255	CLN5	Y	N
cg04566473	CLYBL	Y	Y
cg04674406	C6orf122; C6orf208	Y	N
cg04703696	GBGT1	Y	N
cg04829830	KIAA0284	Y	Y
cg04852348		Y	Y
cg04865726		Y	Y
cg04870120		Y	N
cg04911050	RAB40C	Y	N
cg04948649	LSP1	Y	N
cg04952324	CLIP2	Y	Y
cg04973183		Y	N
cg05059349		Y	N
cg05060607	C3AR1	Y	N
cg05062889	C16orf13	Y	N
cg05091135		Y	N
cg05147525	CHD4	Y	N
cg05159804		Y	N
cg05208878	PRAME; LOC648691	Y	N
cg05251000	FREQ	Y	N
cg05265849	IL6	Y	N
cg05280133	GATM; LOC145663	Y	N
cg05298696	ASPRV1	Y	N
cg05320460		Y	N
cg05338731	RAB36	Y	N
cg05364766		Y	N
cg05384724	TCTN2	Y	N
cg05387269		Y	N
cg05393297		Y	Y
cg05401945	CCDC66	Y	Y
cg05405594	XPO4	Y	N
cg05507490		Y	N
cg05551003	HRH1	Y	N
cg05590274	ANKK1	Y	N
cg05624954		Y	N
cg05642264	SDK1	Y	N
cg05726195		Y	N
cg05772218	ITGAE	Y	N
cg05876883	SLC38A7	Y	N
cg05884032	SALL3	Y	N
cg05958872	SPSB2	Y	N
cg06112415	CGREF1	Y	N
cg06180606	DECR2	Y	N
cg06221963	KCNN3	Y	Y
cg06226156	LBX2	Y	N
cg06285241	CRIP2	Y	Y
cg06352538	KIAA0748	Y	Y
cg06369261	MRPL15	Y	Y
cg06395652	PCDH15	Y	Y
cg06496641		Y	N
cg06505619	WDR90; FAM195A	Y	N
cg06535003		Y	N
cg06580879	SPNS2; MYBBP1A	Y	N
cg06624951		Y	N
cg06653140	SKP2	Y	Y
cg06719448	FAM71F1	Y	Y
cg06722639	SLC7A8	Y	N
cg06735598	ATP6V0A2	Y	N
cg06743703		Y	N
cg06789856	HRNBP3	Y	N
cg06795125	SULT1C2	Y	Y
cg06801483	ALDH2	Y	N
cg06899237	RGS17	Y	N
cg06916670	LOC148709	Y	N
cg06939941	PPYR1	Y	N
cg06956295	TAF4	Y	N
cg07011110	BTN1A1	Y	Y
cg07013787	LOC440925; SP5	Y	N
cg07073561		Y	Y
cg07104417		Y	N
cg07135405	UCKL1; MIR1914	Y	N
cg07142010	ALPL	Y	N
cg07146984		Y	N
cg07181952	ACAP3	Y	N
cg07185983		Y	N
cg07207043		Y	Y
cg07212702	ARID1B	Y	N
cg07223240		Y	Y
cg07303805	NMO1	Y	N
cg07314988	ATHL1	Y	N
cg07319199	ANTXR1	Y	Y
cg07335376	MRPL15	Y	N
cg07402062	SPIRE2	Y	N
cg07548255	LOC100287216; SH3RF3	Y	N
cg07615111		Y	N
cg07629854	C12orf47; MAPKAPK5	Y	Y
cg07685563	UHRF1	Y	N
cg07774299	RABGGTB; SNRD45A	Y	N
cg07784959	CXCR4	Y	N
cg07814318	KLF13	Y	N
cg07843576		Y	N
cg07863524	OR3A4	Y	Y
cg07880109	KIAA0748	Y	Y
cg07912766	SMAD2	Y	N
cg07973095	DECR2	Y	N
cg07993743	WNT9B	Y	Y
cg08064292		Y	Y
cg08141659	MCF2L	Y	Y
cg08176368	MMP9	Y	N
cg08224569	GPR20	Y	N
cg08239426		Y	N
cg08277216		Y	N
cg08295111	PHF15	Y	N
cg08297640	LRPAP1	Y	N
cg08300117	PPIA	Y	N
cg08323540	GABRP	Y	Y
cg08342194	LY6G6E; LY6G6D	Y	N
cg08352115	ARSG	Y	N
cg08355456		Y	N
cg08359956	TMEM176B; TMEM176A	Y	N
cg08392125		Y	N
cg08409173	CLEC4GP1	Y	N
cg08468322		Y	N
cg08489410	GHRL; GHRLOS	Y	N
cg08492568		Y	N
cg08572214	COX18	Y	N
cg08604960	ADAM19	Y	N
cg08608892		Y	N
cg08658594	TAS2R13; PRR4; PRH1	Y	N
cg08736813	TTN; MIR548N	Y	N
cg08772684		Y	Y
cg08817983	RGS12	Y	Y
cg08831999	LOC648691; PRAME	Y	N
cg08862479	COL23A1	Y	N
cg08904058	FAM189A1	Y	N
cg08906309	LOC100128288	Y	N
cg09033006	C1orf100	Y	N
cg09178384	SH3RF1	Y	N
cg09192369		Y	Y
cg09255473	SDK1	Y	N
cg09281683		Y	N
cg09289202	STK25	Y	N
cg09304803		Y	N
cg09308897	GALNS	Y	N
cg09351263		Y	N
cg09359103	KCNN3	Y	Y
cg09396704	PPFIA4	Y	N
cg09399439		Y	N
cg09406856	LRIG1	Y	N
cg09417038	C21orf57	Y	N
cg09455823		Y	Y
cg09462576	MRPL55	Y	N
cg09462806		Y	N
cg09520857	AN7	Y	N
cg09557034	THSD7A	Y	N
cg09621958		Y	N
cg09636302	HAL	Y	N
cg09639108		Y	N
cg09668627	VWA1	Y	Y
cg09764761	MAPT	Y	N
cg09788352	CLN6	Y	N
cg09876440	GHRLOS; C3orf42	Y	N
cg10123247	C8orf85	Y	N
cg10378795	ZDHHC14	Y	N
cg10389454	CEACAM21	Y	N
cg10411146	ATHL1	Y	N
cg10416593	TYMP; SCO2	Y	N
cg10453758	UBA5; ACAD11	Y	N
cg10482057	KIAA0319	Y	Y
cg10512203	COL9A2	Y	N
cg10570993	COL23A1	Y	N
cg10708898		Y	N
cg10760299	GATM	Y	Y
cg10818676	DUSP27	Y	Y
cg10825530	SOX6	Y	Y
cg10864794	ARSB	Y	N
cg10871120	MOCS1	Y	N
cg10877241		Y	N
cg10976318	TTLL8	Y	N
cg10989317	UBTD1	Y	N
cg11030744	GHRL; GHRLOS	Y	N
cg11072645	PTPRN2	Y	N
cg11156891		Y	Y
cg11196182	MAD1L1	Y	N
cg11201177		Y	N
cg11225751	PRAME; LOC648691	Y	Y
cg11267669	PLEKHH2; LOC728819	Y	N
cg11302401		Y	Y
cg11321181	UNC13A	Y	N
cg11342764	FAM189A1	Y	N
cg11345693	AZI1	Y	N
cg11357534		Y	N
cg11608884	LSP1	Y	Y
cg11618577	KRTCAP3	Y	N
cg11699257	INTS9	Y	N
cg11699666	SLC35B2	Y	N
cg11715092	C21orf57; MCM3AP	Y	N
cg11773456	CCDC85C	Y	N
cg11819637	THPO	Y	N
cg11832956		Y	Y
cg11861387	PPYR1	Y	Y
cg11886358	FLI1	Y	N
cg11913489	RPH3AL	Y	Y
cg11913615	KCNG4	Y	N
cg11956953		Y	N
cg11977716	NFATC1	Y	Y
cg12034783	EVPL	Y	N
cg12040201	CSMD3	Y	Y
cg12073466		Y	N
cg12076931	NTCH1	Y	Y
cg12116535	MCF2	Y	N
cg12155450	NAT14; ZNF628	Y	Y
cg12160578	TPM1	Y	N
cg12165223		Y	N
cg12172026	MKKS	Y	N
cg12228123	AFAP1; LOC84740	Y	N
cg12287945	LSR	Y	N
cg12289045	SYT3	Y	N
cg12294361		Y	N
cg12407057		Y	Y
cg12436631	DCST1; DCST2	Y	N
cg12526091		Y	N
cg12565371	DPYSL4	Y	N
cg12573791		Y	Y
cg12588880		Y	N
cg12619504	SQSTM1; MGAT4B	Y	N
cg12711059	FAM189A1	Y	N
cg12800244	SGEF	Y	N
cg12850695	PRPSAP2	Y	Y
cg12868173		Y	N
cg12880095		Y	N
cg12974258	CSF1R	Y	N
cg13055484	OPCML	Y	N
cg13132497		Y	N
cg13185972	SHROOM2	Y	N
cg13194260		Y	N
cg13255208	XRCC3; KLC1	Y	N
cg13309461	HGS	Y	N
cg13320842	GIPR	Y	N
cg13358873	ANTXR1	Y	N
cg13414629	FREQ	Y	Y
cg13431342	SSU72	Y	N
cg13449368	CSGALNACT1	Y	N
cg13457410	PIK3CD	Y	N
cg13496660	TMPRSS9	Y	N
cg13507429	KLHDC7A	Y	N
cg13534536	AFAP1	Y	Y
cg13575139		Y	N
cg13626881		Y	N
cg13629358	ATP10B	Y	N
cg13636640	DNMT3B	Y	N
cg13638867		Y	N
cg13667739	CRIP2	Y	N
cg13669036	MYOF	Y	N
cg13736514		Y	Y
cg13800652		Y	Y
cg13810644	DDX56	Y	N
cg13826055	DFNB31	Y	Y
cg13839957	CHD5	Y	Y
cg13856674		Y	N
cg13874070		Y	N
cg13926174		Y	Y
cg13930892	ASCL2	Y	N
cg13968390	SULT1C2	Y	Y
cg13974313	TXK	Y	N
cg13983442	RFWD2	Y	N
cg14018471	C9orf156	Y	N
cg14047370	HECW1	Y	N
cg14064762	TRAF1	Y	N
cg14065526	NTCH1	Y	N
cg14073716	EEF1G; TUT1	Y	N
cg14175932		Y	Y
cg14310606	KIAA1984	Y	N
cg14351440	MCF2	Y	N
cg14400541		Y	Y
cg14453423		Y	N
cg14471191	GFRA1	Y	N
cg14491535	JAZF1	Y	N
cg14511652	FIBCD1	Y	N
cg14512870	ITGA6	Y	N
cg14523475	MIR941-3; MIR941-2; MIR941-1; DNAJC5	Y	N
cg14532484	PAEP	Y	Y
cg14571194	KIAA0427	Y	Y
cg14581129		Y	Y
cg14660446	NAPA	Y	N
cg14671000		Y	N
cg14675963	HDLBP	Y	N
cg14700230		Y	N
cg14787964	EPHB2	Y	Y
cg14788334	SH3BGRL3	Y	N
cg14929076		Y	Y
cg15029183	AIG1	Y	N
cg15034848	CRYGD	Y	N
cg15049177		Y	N
cg15056966		Y	Y
cg15174906		Y	N
cg15181151	PCMT1	Y	N
cg15253520	FAM82B	Y	N
cg15344192		Y	N
cg15361291	SNED1	Y	N
cg15434211	SPNS2; MYBBP1A	Y	N
cg15438951	HAL	Y	N
cg15473904	MRPL41	Y	N
cg15582311	SFPQ	Y	Y
cg15611176	PLA2G1B	Y	N
cg15622352	TSPAN32	Y	N
cg15644413	C1orf216	Y	N
cg15744134	SCG5	Y	N
cg15787039	SCG5	Y	N
cg15806569		Y	N
cg15838173	FUT11	Y	N
cg15840554		Y	Y
cg15920453	MCF2L	Y	N
cg15936718	GAS8	Y	N
cg16003102		Y	N
cg16016640		Y	N
cg16034652	BTBD7; KIAA1409	Y	N
cg16127514		Y	N
cg16147201		Y	N
cg16170346	TMPRSS9	Y	N
cg16196077	RTKN2	Y	Y
cg16289210	FMOD	Y	N
cg16298927	C6orf122; C6orf208	Y	N
cg16310513		Y	N
cg16329197		Y	Y
cg16347279	RAB37	Y	N
cg16365842	C6orf122; C6orf208	Y	N
cg16375999		Y	Y
cg16413842	C6orf122; C6orf208	Y	N
cg16443866	STC2	Y	N
cg16518176		Y	N
cg16554099		Y	Y
cg16567330		Y	N
cg16589555	AP1M2	Y	N
cg16601904	STK11	Y	N
cg16680214	KCNN3	Y	Y
cg16689434	GAS8	Y	N
cg16694480	CAPZB	Y	Y
cg16750801	PTPRE	Y	N
cg16772022	RENBP	Y	N
cg16779251	SP6	Y	N
cg16797009		Y	N
cg16802892		Y	N
cg16824113		Y	Y
cg16834320		Y	Y
cg16865138	IL23A	Y	N
cg16896911	PEPD	Y	N
cg17132030	SLC27A1	Y	Y
cg17176609	ACTG2	Y	N
cg17224892		Y	N
cg17237804		Y	N
cg17248267	FEZ2	Y	N
cg17333398	FBRSL1	Y	N
cg17336139	PRAME; LOC648691	Y	Y
cg17344040	EHD1	Y	N
cg17361154	ENTPD8	Y	N
cg17386473	ACTR3	Y	Y
cg17395555		Y	Y
cg17402294		Y	N
cg17562433	DNAI2	Y	N
cg17622952		Y	Y
cg17631150	DCPS	Y	N
cg17682441	CGREF1	Y	N
cg17787387		Y	N
cg17792616		Y	N
cg17816637	SLC7A4	Y	N
cg17881353	WNT9B	Y	Y
cg17890940	ELFN1	Y	N
cg17897391	ADAM7	Y	N
cg18044967	TSPAN32	Y	N
cg18082515	MYOF	Y	Y
cg18089426		Y	N
cg18105529	DNAH2	Y	N
cg18142730	SEMA6D	Y	N
cg18145961	PPIL4	Y	N
cg18271897	SEPT9;	Y	N
cg18302225		Y	N
cg18311871	PTPRN2	Y	Y
cg18327586	GMEB2	Y	N
cg18334681	ENPP3	Y	N
cg18369034	PTGDR	Y	N
cg18400079	AFAP1	Y	N
cg18451484		Y	N
cg18482303	MGAT5	Y	N
cg18641946	MCAT	Y	N
cg18701685	SLC7A8	Y	N
cg18709110		Y	N
cg18816996	COL23A1	Y	N
cg18821083	CCDC46	Y	N
cg18863119	MIR487B; MIR539	Y	Y
cg18923740	NBL1	Y	Y
cg18931815	COL8A2	Y	N
cg18984103	KLC1	Y	N
cg18997918	SFRS8	Y	Y
cg19084031		Y	Y
cg19087971	PRKAR1B	Y	N
cg19131476	NRXN2	Y	N
cg19179572	HEXDC; C17orf101	Y	N
cg19318653	DUSP10	Y	N
cg19378416	C17orf101	Y	Y
cg19411922	PAG1	Y	N
cg19442545	FUT11	Y	N
cg19449565	HDAC4	Y	N
cg19453938		Y	N
cg19459332		Y	Y
cg19480724	EVX1	Y	N
cg19503462	MDGA2	Y	N
cg19508790		Y	N
cg19542816	HOXD1	Y	N
cg19560831	MIR487B; MIR539	Y	Y
cg19575837	C17orf101	Y	N
cg19582200	SCUBE1	Y	N
cg19642421	GPR133	Y	N
cg19643109		Y	N
cg19653246	MIR654; MIR376B; MIR376A1; MIR376A2; MIR376C	Y	Y
cg19687193	NDUFS6	Y	N
cg19825371		Y	N
cg19841423	ZGPAT; LIME1	Y	Y
cg19906545	DLEU7	Y	N
cg20011360	C4orf19	Y	Y
cg20059928		Y	N
cg20102019		Y	N
cg20102877	KRTCAP3	Y	N
cg20130571		Y	N
cg20157666	DPH1	Y	N
cg20164016	TNR	Y	N
cg20242280		Y	N
cg20418394	KIAA1274	Y	N
cg20459037	WDR16	Y	Y
cg20545409		Y	N
cg20603222	C7orf50; GPR146	Y	N
cg20638140	ST6GAL2	Y	N
cg20654462		Y	N
cg20656868	S1PR4	Y	N
cg20671781		Y	N
cg20716080	CLN6	Y	N
cg20742562	NDUFS6; MRPL36	Y	N
cg20756026	HEXDC	Y	Y
cg20769177	WNT9B	Y	N
cg20780302	CCDC57	Y	N
cg20813462	IQCE	Y	N
cg20853889		Y	Y
cg20872937	GALR1	Y	N
cg20895669	MCF2L	Y	N
cg20923605		Y	N
cg21090298	MCF2L	Y	N
cg21124940		Y	N
cg21144161	AHRR	Y	N
cg21146537	TOM1	Y	N
cg21204020		Y	N
cg21214508	KIAA1267	Y	N
cg21222426		Y	N
cg21285383	SPIRE2	Y	N
cg21341645	INSIG1	Y	Y
cg21348975		Y	N
cg21397540		Y	N
cg21400802	PGLYRP4	Y	N
cg21448423	ACOT11	Y	N
cg21497977		Y	N
cg21520537	GHRLOS; C3orf42	Y	N
cg21541638	FHIT	Y	N
cg21543270	PACS2	Y	N
cg21566771	RNF144A	Y	N
cg21680729	PEMT	Y	N
cg21714061	ATXN7L3	Y	N
cg21855211		Y	N
cg21871330	COL23A1	Y	Y
cg21912938	JAZF1	Y	N
cg22165106	ELFN1	Y	N
cg22180646		Y	N
cg22216157	PTPRN2	Y	Y
cg22221074	EFCAB4B	Y	N
cg22283653		Y	N
cg22295925		Y	N
cg22382836	PALM	Y	Y
cg22384356	FAM83A	Y	N
cg22412747	PLB1	Y	N
cg22453826		Y	N
cg22474464	NKX2-2	Y	N
cg22514722	MGLL	Y	Y
cg22666517	SHROOM2	Y	N
cg22705746	FMOD	Y	N
cg22748799	ZNF135	Y	N
cg22812413		Y	N
cg22871485	PRAME; LOC648691	Y	N
cg22891191	PTPRE	Y	N
cg22926869	HHLA2	Y	Y
cg22999525	TP53I3	Y	N
cg23011886	MGAT4B	Y	N
cg23163573	SULT1C2	Y	N
cg23166857	TNFRSF4	Y	N
cg23188684		Y	N
cg23209941	DISC1; TSNAX-DISC1	Y	Y
cg23231163	FUT11	Y	N
cg23282949	RENBP	Y	N
cg23339629	TACR2	Y	N
cg23355492	SP6	Y	N
cg23394673	TNFRSF4	Y	N
cg23478547		Y	N
cg23525941	FAM71F1	Y	Y
cg23556238	SCARB1	Y	N
cg23605961	PRKAR1B	Y	N
cg23627301		Y	N
cg23712594	PARP1	Y	N
cg23726566		Y	Y
cg23740758	NEDD9	Y	N
cg23803022	PMVK	Y	N
cg23831328		Y	Y
cg23884423		Y	N
cg23894948	SLC7A4	Y	N
cg23912081		Y	N
cg23928726	PEX10	Y	N
cg24033122	ITGAL	Y	N
cg24057775		Y	N
cg24132527	TMCO6	Y	Y
cg24178897		Y	Y
cg24328539	LOC145663; GATM	Y	Y
cg24343524	ZC3H11A	Y	N
cg24363020		Y	N
cg24502334	LOC731275	Y	N
cg24524099	PTPRN2	Y	Y
cg24529615		Y	Y
cg24530795	FAM109A	Y	N
cg24539517	GRK5	Y	N
cg24559796		Y	N
cg24676244	THSD7A	Y	N
cg24682751	RGMA	Y	N
cg24689895		Y	Y
cg24768116	KRTCAP3	Y	N
cg24794228	ZNF577	Y	N
cg24800175	CACNA1A	Y	Y
cg24879335	TF	Y	N
cg24886708		Y	N
cg25025879		Y	Y
cg25144135		Y	N
cg25203245	FLJ32810	Y	N
cg25204955	KIAA1274	Y	N
cg25221984	CD160	Y	N
cg25290178	RGMA	Y	N
cg25314284		Y	N
cg25351755	TMEM154	Y	N
cg25368647	MXD3	Y	N
cg25399239		Y	N
cg25401874	MAP3K12	Y	N
cg25531478	GTF3C6	Y	Y
cg25555059	SLC27A6	Y	N
cg25607876		Y	N
cg25643595		Y	Y
cg25654695	OAZ1	Y	N
cg25683570		Y	N
cg25822783		Y	Y
cg25838818	SULT1C2	Y	Y
cg25865108		Y	N
cg25871420		Y	N
cg25899154		Y	N
cg26078513		Y	Y
cg26114392	PLSCR3	Y	N
cg26168772	PTGDR	Y	N
cg26221801	C20orf195	Y	Y
cg26224354	C7orf50; GPR146	Y	N
cg26226202	WNT9B	Y	N
cg26296941	LOC100144604	Y	Y
cg26346636		Y	N
cg26385085	ZNF718; ZNF595	Y	N
cg26423322		Y	N
cg26534677	CCDC25	Y	N
cg26577529	KRT6C	Y	Y
cg26615853	KCNMA1	Y	N
cg26621699	HHIP	Y	N
cg26662656		Y	N
cg26753307	KPNB1	Y	N
cg26771582	FBXO31	Y	N
cg26786045	RAB3IL1	Y	N
cg26846609	THUMPD1	Y	Y
cg26853265	PGLYRP2	Y	N
cg26864826		Y	N
cg26918935	TNFSF13B	Y	N
cg26952697		Y	N
cg26987645	FMOD	Y	N
cg27117982	MGST1	Y	N
cg27144592	NARFL	Y	Y
cg27239473	C16orf91	Y	N
cg27246571	HAL	Y	N
cg27275023		Y	N
cg27315249	DECR2; NME4	Y	N
cg27341708	MAML3	Y	N
cg27387030	FMOD	Y	N
cg27396824	ZAN	Y	Y
cg27404186		Y	N
cg27467876	SLC39A14	Y	Y
cg27488007	CTBP2	Y	N
cg27507372		Y	N
cg27554954	ANXA2	Y	N
cg27569706	LTBP1	Y	N
cg27572370	FRMD4A	Y	Y
cg27597505		Y	Y
cg27636330	JAKMIP3	Y	N
cg00532122	TMEM165	N	Y
cg02148654		N	Y
cg02354658	GLRX	N	Y
cg06653796	LIME1	N	Y
cg09873524	NIPA1	N	Y
cg12853521	MC5R	N	Y
cg14977069	LIME1	N	Y
cg16773067		N	Y
cg21351241	FAM71F1	N	Y
cg23282441	C10orf54; CDH23	N	Y
cg23817627	ARHGAP25	N	Y
cg24593138	CAPZB	N	Y
cg25500196		N	Y
cg26767214	CHST14	N	Y
JPA Japanese Americans
EUA European Americans
