# Supplementary material for: Race/ethnicity-associated blood DNA methylation differences between Japanese and European American women: an exploratory study
Source: Clin Epigenetics. 2021 Oct 11;13:188. doi: 10.1186/s13148-021-01171-w (PMC8507376; doi:10.1186/s13148-021-01171-w)
Supplement: Supplementary file 3 — Additional file 3: Supplementary Table 3. Characteristics of the 174 DM-CpGs. [file 13148_2021_1171_MOESM3_ESM.xlsx]

## Sheet: Supp Table 3
Supplementary Table 3. Characteristics of differentially methylated CpGs between JPA and EUA
Site	P.value	FDR	Bonferroni P.value	Δβ	CHR	MAPINFO	NM ID	Gene Name	Region	Relation to CpG Island	Enhancer
cg24529615	1.6677e-11	4.32779e-07	4.7604e-06	-0.606969	1	35661778			Intergenic	South Shelf
cg22926869	7.84784e-14	7.46741e-09	2.24021e-08	-0.588279	3	108021293	NM_007072	HHLA2	Promoter
cg00695177	2.99288e-12	1.16198e-07	8.54323e-07	-0.586336	8	8761750			Intergenic		TRUE
cg20459037	3.25648e-12	1.16198e-07	9.29562e-07	-0.583415	17	9546550	NM_001080556;NM_145054	WDR16;WDR16	Nonpromoter;Nonpromoter	North Shore
cg06352538	2.57905e-10	3.50575e-06	7.36156e-05	-0.548611	12	55368244	NM_001098815;NM_001136030	KIAA0748;KIAA0748	Nonpromoter;Nonpromoter
cg27467876	2.29277e-07	0.000424992	0.0654137	-0.489352	8	22266134	NM_015359;NM_001135154;NM_001135153;NM_001128431	SLC39A14;SLC39A14;SLC39A14;SLC39A14	Nonpromoter;Nonpromoter;Nonpromoter;Nonpromoter
cg18997918	3.10157e-07	0.000517758	0.0884839	-0.487835	12	132263618	NM_004592	SFRS8	Nonpromoter	Island
cg10818676	9.94039e-10	8.04632e-06	0.000283721	-0.483282	1	167098094	NM_001080426	DUSP27	Nonpromoter
cg20756026	9.59095e-10	8.04632e-06	0.000273749	-0.478296	17	80394529	NM_173620	HEXDC	Nonpromoter	South Shore
cg07319199	8.37212e-09	4.11558e-05	0.0023894	-0.474211	2	69273285	NM_053034;NM_032208;NM_018153	ANTXR1;ANTXR1;ANTXR1	Nonpromoter;Nonpromoter;Nonpromoter		TRUE
cg23209941	3.09905e-09	2.01056e-05	0.000884511	-0.470492	1	232086152	NM_018662;NM_001012957;NM_001164541;NM_001164540;NM_001164542;NR_028393;NM_001164538;NM_001164537;NM_001164547;NM_001164546	DISC1;DISC1;DISC1;DISC1;DISC1;TSNAX-DISC1;DISC1;DISC1;DISC1;DISC1	Nonpromoter;Nonpromoter;Nonpromoter;Nonpromoter;Nonpromoter;Nonpromoter;Nonpromoter;Nonpromoter;Nonpromoter;Nonpromoter		TRUE
cg04497820	1.33132e-07	0.000304028	0.0379869	-0.457168	5	158086454			Intergenic		TRUE
cg19653246	3.86357e-09	2.41449e-05	0.00110271	-0.433204	14	101505898	NR_030390;NR_030157;NR_029868;NR_030266;NR_029861	MIR654;MIR376B;MIR376A1;MIR376A2;MIR376C	Promoter;Promoter;Promoter;Promoter;Promoter
cg15840554	1.43243e-08	5.92458e-05	0.004088	-0.426007	2	242887344			Intergenic
cg14175932	1.36757e-07	0.000307388	0.039021	-0.402375	14	23018807			Intergenic		TRUE
cg04566473	2.84316e-07	0.000485987	0.0811127	-0.378565	13	100517027	NM_206808	CLYBL	Nonpromoter		TRUE
cg00532122	6.23426e-08	0.000174472	0.0177898	-0.36495	4	56274131	NM_018475	TMEM165	Nonpromoter		TRUE
cg07073561	8.00859e-13	5.71527e-08	2.28608e-07	-0.347377	17	79615824			Intergenic	South Shore
cg01097406	9.2491e-09	4.28569e-05	0.00263966	-0.270711	16	89675127			Intergenic
cg25838818	1.01475e-09	8.04632e-06	0.000289632	-0.260258	2	108905173	NM_001056;NM_176825;NM_001056;NM_176825	SULT1C2;SULT1C2;SULT1C2;SULT1C2	Promoter;Promoter;Promoter;Promoter		TRUE
cg06221963	3.76422e-10	4.29809e-06	0.000107443	-0.240684	1	154839813	NM_002249	KCNN3	Nonpromoter
cg09359103	3.07095e-10	3.98465e-06	8.76558e-05	-0.229409	1	154839909	NM_002249	KCNN3	Nonpromoter
cg06795125	1.46012e-09	1.06872e-05	0.000416745	-0.195645	2	108905320	NM_001056;NM_176825;NM_001056;NM_176825	SULT1C2;SULT1C2;SULT1C2;SULT1C2	Promoter;Promoter;Promoter;Promoter		TRUE
cg13968390	6.20481e-08	0.000174472	0.0177059	-0.191584	2	108904812	NM_001056;NM_176825	SULT1C2;SULT1C2	Promoter;Promoter		TRUE
cg13736514	1.06576e-08	4.68042e-05	0.00304159	-0.186424	6	26305472			Intergenic
cg02907689	5.70892e-08	0.000169755	0.0162911	-0.182066	X	153093784	NM_032512	PDZD4	Nonpromoter	North Shore
cg05393297	3.71621e-08	0.000123351	0.010605	-0.178604	12	53359155			Intergenic	North Shore	TRUE
cg26577529	1.51403e-09	1.08048e-05	0.000432132	-0.175456	12	52866845	NM_173086	KRT6C	Nonpromoter
cg11913489	8.08695e-09	4.04996e-05	0.00230802	-0.155876	17	133110	NM_006987	RPH3AL	Nonpromoter
cg02291164	3.03466e-07	0.000515634	0.0865758	-0.154444	14	59296302			Intergenic
cg16773067	4.01735e-08	0.000131814	0.0114644	-0.149732	6	37027357			Intergenic		TRUE
cg16680214	4.79671e-08	0.000148832	0.0136882	-0.135108	1	154839983	NM_002249	KCNN3	Nonpromoter
cg27597505	2.4287e-07	0.000440368	0.069291	-0.13375	12	54148217			Intergenic	South Shelf
cg14581129	2.39834e-07	0.00043886	0.068425	-0.123999	12	53358946			Intergenic	North Shore	TRUE
cg06285241	1.11507e-08	4.75083e-05	0.00318232	-0.11277	14	105944655	NM_001312	CRIP2	Nonpromoter	Island
cg16329197	1.64593e-07	0.000353265	0.0469625	-0.0899871	12	53359506			Intergenic	Island	TRUE
cg00472277	1.54831e-07	0.00033921	0.0441776	-0.0847025	11	2327755	NM_139022	TSPAN32	Nonpromoter		TRUE
cg02148654	9.70064e-09	4.32674e-05	0.0027685	-0.0708785	7	157296159			Intergenic	South Shore
cg02354658	6.59564e-09	3.42322e-05	0.00188242	-0.0670764	5	95151391	NM_001118890;NM_002064	GLRX;GLRX	Nonpromoter;Nonpromoter
cg25025879	2.81446e-07	0.000485987	0.0802946	-0.0484809	12	53359317			Intergenic	Island	TRUE
cg26767214	1.0514e-07	0.000270388	0.0300015	-0.0400263	15	40762864	NM_130468	CHST14	Promoter	North Shore
cg25643595	4.54581e-08	0.000142597	0.0129722	0.0209422	7	155174726			Intergenic	Island	TRUE
cg06369261	4.24998e-08	0.000136313	0.0121281	0.0329155	8	55047575	NM_014175	MRPL15	Promoter	North Shore
cg23831328	2.49931e-07	0.000448708	0.071305	0.0356032	4	3873555			Intergenic	Island	TRUE
cg13414629	3.28947e-07	0.000542776	0.0938437	0.0362564	9	132935646	NM_014286	FREQ	Nonpromoter	South Shore
cg16834320	1.48358e-07	0.000328294	0.0423309	0.0381894	3	195167302			Intergenic	South Shelf
cg01883759	1.20286e-07	0.000290988	0.0343225	0.0452909	7	28220576	NM_175061	JAZF1	Promoter	South Shore
cg09873524	9.4219e-08	0.00025136	0.0268855	0.0453435	15	23062853	NM_144599;NM_001142275	NIPA1;NIPA1	Nonpromoter;Promoter
cg25500196	2.57675e-08	9.43013e-05	0.00735352	0.0494471	17	40464780			Intergenic	Island
cg16694480	1.19648e-07	0.000290988	0.0341405	0.0515658	1	19732786	NM_004930	CAPZB	Nonpromoter		TRUE
cg16375999	1.76997e-07	0.00036349	0.0505007	0.053267	5	79605222			Intergenic
cg14977069	3.49204e-08	0.000117274	0.00996533	0.0541962	20	62367698	NM_017806	LIME1	Promoter	North Shore
cg26221801	9.54816e-09	4.32633e-05	0.002725	0.0553334	20	62183966	NM_024059	C20orf195	Promoter	North Shore
cg06395652	5.48955e-09	3.19802e-05	0.00156677	0.05604	10	55568997	NM_001142770;NM_001142772;NM_001142769;NM_001142771	PCDH15;PCDH15;PCDH15;PCDH15	Nonpromoter;Nonpromoter;Nonpromoter;Nonpromoter
cg08141659	1.31632e-07	0.000303027	0.0375592	0.0575348	13	113622633	NM_001112732	MCF2L	Promoter	North Shore
cg06653796	1.08152e-07	0.000275648	0.0308606	0.0582053	20	62367805	NM_017806	LIME1	Promoter	North Shore
cg01584348	3.11641e-12	1.16198e-07	8.89581e-07	0.0590318	15	98417825	NR_024172;NR_024173	LOC91948;LOC91948	Promoter;Promoter
cg08323540	5.0416e-08	0.000153102	0.0143869	0.0604831	5	170209581	NM_014211	GABRP	Promoter
cg02277530	6.59558e-09	3.42322e-05	0.00188241	0.0606412	17	75396462	NM_001113494;NM_001113492;NM_001113493;NM_001113491;NM_006640	SEPT9;SEPT9;SEPT9;SEPT9;SEPT9	Promoter;Promoter;Nonpromoter;Nonpromoter;Nonpromoter	North Shore	TRUE
cg21351241	1.98806e-07	0.000385962	0.0567217	0.0609002	7	128354862	NM_032599	FAM71F1	Promoter
cg11977716	1.96814e-07	0.000385962	0.0561535	0.0611663	18	77284742	NM_006162;NM_172388;NM_172389;NM_172387	NFATC1;NFATC1;NFATC1;NFATC1	Nonpromoter;Nonpromoter;Nonpromoter;Nonpromoter	Island
cg21871330	2.25058e-07	0.000422661	0.0642105	0.0612759	5	177882221	NM_173465	COL23A1	Nonpromoter
cg24132527	5.61816e-09	3.20748e-05	0.00160347	0.061355	5	140019269	NM_018502	TMCO6	Nonpromoter	Island
cg16554099	2.164e-07	0.000411819	0.0617406	0.0615317	6	7053734			Intergenic	South Shore
cg26296941	1.31074e-08	5.50235e-05	0.00374072	0.0618619	15	93114062	NR_021493	LOC100144604	Nonpromoter
cg14571194	2.75701e-07	0.000483882	0.0786565	0.0622794	18	46385304	NM_001142397;NM_014772	KIAA0427;KIAA0427	Nonpromoter;Nonpromoter	North Shore	TRUE
cg11608884	2.51773e-07	0.00044919	0.0718304	0.0655315	11	1903109	NM_001013255;NM_001013253;NM_001013254;NM_002339	LSP1;LSP1;LSP1;LSP1	Nonpromoter;Nonpromoter;Nonpromoter;Nonpromoter	Island
cg23525941	6.04844e-09	3.32033e-05	0.00172626	0.0667813	7	128355289	NM_032599	FAM71F1	Promoter
cg13826055	1.39311e-07	0.000310683	0.0397497	0.0681931	9	117259143	NM_015404;NM_001083885	DFNB31;DFNB31	Nonpromoter;Promoter
cg00063828	2.28644e-08	8.58792e-05	0.0065251	0.0685423	16	85749496	NM_206967	C16orf74	Nonpromoter		TRUE
cg02903756	1.86325e-07	0.000374562	0.0531615	0.0702328	1	10750680	NM_017766;NM_001079843	CASZ1;CASZ1	Nonpromoter;Nonpromoter	North Shelf
cg23282441	3.28555e-07	0.000542776	0.0937322	0.0703878	10	73533927	NM_022153;NM_022124	C10orf54;CDH23	Promoter;Nonpromoter	South Shore
cg19841423	2.0899e-07	0.000400388	0.0596269	0.0711036	20	62366755	NM_181485;NM_032527;NM_001083113;NM_017806	ZGPAT;ZGPAT;ZGPAT;LIME1	Nonpromoter;Nonpromoter;Nonpromoter;Promoter	South Shore
cg26078513	1.42698e-09	1.06872e-05	0.000407288	0.0713381	17	27347260			Intergenic	South Shore	TRUE
cg04852348	5.7707e-08	0.000169823	0.0164673	0.0720146	6	170463167			Intergenic
cg24328539	2.43743e-07	0.000440368	0.0695399	0.073639	15	45671016	NR_033252;NM_001482	LOC145663;GATM	Nonpromoter;Promoter	Island
cg00587301	2.59398e-12	1.16198e-07	7.40458e-07	0.0743291	6	156717406			Intergenic	North Shore	TRUE
cg12853521	6.11549e-08	0.000174472	0.0174511	0.0747221	18	13824359	NM_005913	MC5R	Promoter	North Shore
cg23817627	1.27059e-07	0.000298065	0.0362547	0.0753977	2	69043460	NM_014882;NM_001007231;NM_001166276;NM_001166277	ARHGAP25;ARHGAP25;ARHGAP25;ARHGAP25	Nonpromoter;Nonpromoter;Nonpromoter;Nonpromoter		TRUE
cg14929076	1.30058e-07	0.000301837	0.0371101	0.0754683	20	55041057			Intergenic	North Shelf
cg03474202	1.94033e-07	0.000385962	0.0553606	0.075859	17	45855739			Intergenic	Island
cg14400541	1.96185e-09	1.33339e-05	0.000559942	0.0789875	2	206692685			Intergenic		TRUE
cg06719448	3.35185e-07	0.000549891	0.0956231	0.0790258	7	128355262	NM_032599	FAM71F1	Promoter
cg04088932	1.74512e-07	0.00036349	0.0497921	0.0804981	2	235953856	NM_014521	SH3BP4	Nonpromoter	South Shelf	TRUE
cg12040201	6.67749e-08	0.000185062	0.0190546	0.0809604	8	114450647	NM_198123;NM_052900	CSMD3;CSMD3	Promoter;Promoter
cg27396824	2.14404e-08	8.38399e-05	0.00611877	0.0812754	7	100391799	NM_173059;NM_003386	ZAN;ZAN	Nonpromoter;Nonpromoter		TRUE
cg20853889	2.76303e-07	0.000483882	0.0788279	0.0823008	15	93580227			Intergenic		TRUE
cg02721952	1.72485e-07	0.00036349	0.049214	0.0832849	19	4182885	NM_016539;NM_133475	SIRT6;ANKRD24	Promoter;Promoter	South Shore
cg07629854	2.48141e-08	9.19916e-05	0.00708147	0.083606	12	112280892	NR_015404;NM_003668;NM_139078	C12orf47;MAPKAPK5;MAPKAPK5	Promoter;Nonpromoter;Nonpromoter	South Shore
cg25531478	3.62065e-10	4.29809e-06	0.000103346	0.084106	6	111279493	NM_138408	GTF3C6	Promoter	North Shore
cg10825530	3.91691e-10	4.30042e-06	0.000111801	0.0843312	11	16023708	NM_033326;NM_001145819;NM_017508;NM_001145811	SOX6;SOX6;SOX6;SOX6	Nonpromoter;Nonpromoter;Nonpromoter;Nonpromoter		TRUE
cg11302401	2.33814e-07	0.000430606	0.0667079	0.0850967	6	6688847			Intergenic		TRUE
cg15056966	1.6391e-07	0.000353265	0.0467677	0.0863828	3	120003702			Intergenic	North Shore	TRUE
cg17622952	2.84435e-08	0.000100239	0.00811712	0.0874142	11	76025189			Intergenic		TRUE
cg07011110	1.79531e-08	7.2181e-05	0.00512359	0.0878998	6	26500482	NM_001732	BTN1A1	Promoter	North Shore
cg16196077	8.86852e-09	4.2193e-05	0.00253106	0.0880528	10	64028521	NM_145307	RTKN2	Promoter	Island
cg23726566	5.1772e-08	0.000155565	0.0147738	0.0890214	6	7051754			Intergenic	Island
cg22514722	9.30833e-09	4.28569e-05	0.00265656	0.0892676	3	127473755	NM_007283;NM_001003794	MGLL;MGLL	Nonpromoter;Nonpromoter
cg12850695	1.13418e-07	0.000284001	0.0323632	0.0904493	17	18761932	NM_002767	PRPSAP2	Promoter	South Shore
cg18923740	8.50633e-09	4.11558e-05	0.0024277	0.0916788	1	19971790	NM_182744;NM_005380	NBL1;NBL1	Nonpromoter;Promoter	Island
cg17336139	3.09828e-07	0.000517758	0.0883903	0.0920006	22	22901648	NM_206956;NM_006115;NM_206954;NM_006115;NR_027426;NM_206955;NM_206953;NM_206954;NM_206953	PRAME;PRAME;PRAME;PRAME;LOC648691;PRAME;PRAME;PRAME;PRAME	Promoter;Promoter;Promoter;Promoter;Promoter;Promoter;Promoter;Promoter;Promoter	Island
cg07993743	1.16597e-07	0.000289421	0.0332701	0.092182	17	44928288	NM_003396	WNT9B	Promoter	Island
cg11832956	1.78601e-07	0.000364164	0.0509581	0.0923284	15	98196077			Intergenic	Island
cg03475293	9.88213e-08	0.000256448	0.0281985	0.0923955	6	7051303			Intergenic	North Shore
cg19560831	1.55668e-07	0.00033921	0.0444163	0.093491	14	101512612	NR_030267;NR_030256	MIR487B;MIR539	Promoter;Promoter
cg24593138	1.74934e-07	0.00036349	0.0499125	0.0935913	1	19687988	NM_004930	CAPZB	Nonpromoter
cg11225751	1.36413e-07	0.000307388	0.0389229	0.0982719	22	22901661	NM_206956;NM_006115;NM_206954;NM_006115;NR_027426;NM_206955;NM_206953;NM_206954;NM_206953	PRAME;PRAME;PRAME;PRAME;LOC648691;PRAME;PRAME;PRAME;PRAME	Promoter;Promoter;Promoter;Promoter;Promoter;Promoter;Promoter;Promoter;Promoter	Island
cg19378416	2.7291e-07	0.000483876	0.0778604	0.100416	17	80372775	NM_175902;NM_024648	C17orf101;C17orf101	Nonpromoter;Nonpromoter	North Shore
cg00512563	2.68677e-09	1.78362e-05	0.000766845	0.101545	16	87398040	NR_024568;NM_024735	FBXO31;FBXO31	Nonpromoter;Nonpromoter		TRUE
cg07223240	2.83851e-08	0.000100239	0.00810048	0.102456	6	170468271			Intergenic
cg18082515	5.87659e-09	3.28924e-05	0.00167722	0.102523	10	95197126	NM_133337;NM_013451	MYOF;MYOF	Nonpromoter;Nonpromoter		TRUE
cg00755546	1.39541e-10	2.34312e-06	3.98307e-05	0.103085	1	19971792	NM_182744;NM_005380	NBL1;NBL1	Nonpromoter;Promoter	Island
cg04074945	6.19217e-09	3.33509e-05	0.00176728	0.103527	11	46071833	NM_016621;NM_001101802	PHF21A;PHF21A	Nonpromoter;Nonpromoter		TRUE
cg04829830	6.58379e-10	6.26463e-06	0.00018792	0.103638	14	105339549	NM_015005;NM_001112726	KIAA0284;KIAA0284	Promoter;Nonpromoter		TRUE
cg22382836	2.82962e-07	0.000485987	0.0807269	0.104576	19	723036	NM_002579;NM_001040134	PALM;PALM	Nonpromoter;Nonpromoter	South Shelf
cg03388025	4.10061e-08	0.000133017	0.0117019	0.105981	16	89894329	NM_032451	SPIRE2	Promoter	Island
cg03855656	4.31675e-11	9.47881e-07	1.23219e-05	0.107866	22	42896105	NR_027786	SERHL	Promoter	North Shore
cg03870448	9.04288e-08	0.000243524	0.025804	0.109001	4	41214687	NM_004307;NM_173075;NM_001166050	APBB2;APBB2;APBB2	Promoter;Promoter;Promoter	North Shore
cg03538326	4.52431e-12	1.43499e-07	1.29146e-06	0.109032	1	1375845	NM_199121;NM_022834	VWA1;VWA1	Nonpromoter;Nonpromoter	South Shore
cg17881353	6.7639e-09	3.44786e-05	0.00193043	0.110256	17	44928210	NM_003396	WNT9B	Promoter	North Shore
cg08817983	1.67354e-07	0.000356511	0.0477502	0.111333	4	3391423	NM_198229;NM_198227;NM_002926	RGS12;RGS12;RGS12	Nonpromoter;Nonpromoter;Nonpromoter		TRUE
cg13839957	2.00109e-07	0.000385962	0.057093	0.111804	1	6165483	NM_015557	CHD5	Nonpromoter
cg24178897	4.4823e-09	2.66563e-05	0.00127929	0.112158	14	69170010			Intergenic		TRUE
cg24524099	8.49068e-08	0.00023305	0.0242285	0.112791	7	157643007	NM_002847;NM_130842;NM_130843	PTPRN2;PTPRN2;PTPRN2	Nonpromoter;Nonpromoter;Nonpromoter
cg03772108	1.12637e-07	0.000284001	0.0321404	0.113594	7	116889900			Intergenic		TRUE
cg12573791	3.09784e-07	0.000517758	0.0883781	0.114383	2	3828286			Intergenic
cg15582311	2.12948e-08	8.38399e-05	0.00607725	0.114863	1	35659182	NM_005066	SFPQ	Promoter	South Shore
cg13534536	6.45982e-10	6.26463e-06	0.000184382	0.116654	4	7938304	NM_198595;NM_001134647	AFAP1;AFAP1	Promoter;Promoter	North Shelf
cg09668627	3.44107e-10	4.27077e-06	9.82203e-05	0.119547	1	1371844	NM_022834;NM_199121	VWA1;VWA1	Nonpromoter;Nonpromoter	South Shore
cg27144592	9.30545e-10	8.04632e-06	0.000265601	0.120694	16	783916	NM_022493	NARFL	Nonpromoter	North Shore
cg22216157	6.03299e-08	0.000173955	0.0172157	0.121295	7	157643037	NM_002847;NM_130842;NM_130843	PTPRN2;PTPRN2;PTPRN2	Nonpromoter;Nonpromoter;Nonpromoter
cg04865726	3.95716e-09	2.41449e-05	0.00112942	0.121497	1	1365911			Intergenic	South Shelf	TRUE
cg04952324	2.25796e-08	8.58792e-05	0.00644387	0.125506	7	73727108	NM_032421;NM_003388	CLIP2;CLIP2	Promoter;Promoter		TRUE
cg07880109	2.23218e-11	5.30992e-07	6.37166e-06	0.125994	12	55379228	NM_001136030	KIAA0748	Promoter
cg18863119	4.89149e-08	0.000150141	0.0139586	0.127177	14	101512653	NR_030267;NR_030256	MIR487B;MIR539	Promoter;Promoter
cg14787964	1.64521e-10	2.6091e-06	4.6961e-05	0.128661	1	23108861	NM_004442;NM_017449	EPHB2;EPHB2	Nonpromoter;Nonpromoter	North Shelf
cg01464515	2.23281e-07	0.0004221	0.0637036	0.129529	10	72254323	NM_014431	KIAA1274	Promoter
cg07863524	1.14465e-10	2.04218e-06	3.26732e-05	0.13239	17	3213470	NR_024128	OR3A4	Promoter
cg04036182	1.25256e-07	0.000298065	0.0357405	0.132838	15	45458818			Intergenic	Island
cg03597174	5.0554e-10	5.15393e-06	0.000144296	0.132918	17	27359875			Intergenic		TRUE
cg09192369	1.18221e-07	0.000290924	0.0337335	0.133692	16	1339782			Intergenic		TRUE
cg08064292	1.26481e-07	0.000298065	0.0360899	0.137436	15	98196234			Intergenic	Island
cg24689895	1.0898e-08	4.71349e-05	0.0031102	0.138894	17	27346926			Intergenic	Island	TRUE
cg18311871	1.99218e-07	0.000385962	0.0568392	0.142137	7	157754600	NM_002847;NM_130842;NM_130843	PTPRN2;PTPRN2;PTPRN2	Nonpromoter;Nonpromoter;Nonpromoter
cg25822783	9.67059e-08	0.00025326	0.0275949	0.145306	12	133050826			Intergenic	Island
cg14532484	1.1306e-09	8.72261e-06	0.000322696	0.150127	9	138458521	NM_002571;NM_001018049	PAEP;PAEP	Nonpromoter;Nonpromoter
cg04411044	2.98365e-08	0.000103866	0.00851462	0.154733	1	36191660			Intergenic		TRUE
cg19459332	4.37316e-08	0.000138705	0.0124796	0.154815	15	98196247			Intergenic	Island
cg16824113	1.75977e-07	0.00036349	0.0502098	0.155612	12	132166485			Intergenic		TRUE
cg10760299	3.97541e-09	2.41449e-05	0.00113463	0.164765	15	45669010	NM_001482	GATM	Nonpromoter	North Shore
cg21341645	4.11607e-10	4.3517e-06	0.000117485	0.16615	7	155091523	NM_005542;NM_198337;NM_198336	INSIG1;INSIG1;INSIG1	Nonpromoter;Nonpromoter;Nonpromoter	South Shore
cg07207043	8.40508e-10	7.64173e-06	0.000239904	0.166374	6	7051497			Intergenic	Island
cg00481259	1.95141e-07	0.000385962	0.0556766	0.166548	16	450837	NM_020664	DECR2	Promoter	Island
cg12076931	2.28188e-07	0.000424992	0.0651031	0.167322	9	139427171	NM_017617	NOTCH1	Nonpromoter	North Shore
cg08772684	1.89793e-10	2.70888e-06	5.4174e-05	0.177757	X	76198371			Intergenic
cg13800652	2.25936e-08	8.58792e-05	0.00644783	0.183072	10	132003854			Intergenic
cg10482057	2.80561e-07	0.000485987	0.0800424	0.192859	6	24583614	NM_001168375;NM_001168374;NM_014809;NM_001168377;NM_001168376	KIAA0319;KIAA0319;KIAA0319;KIAA0319;KIAA0319	Nonpromoter;Nonpromoter;Nonpromoter;Nonpromoter;Nonpromoter
cg27572370	3.48397e-08	0.000117274	0.00994235	0.19487	10	14002394	NM_018027	FRMD4A	Nonpromoter		TRUE
cg24800175	1.76513e-09	1.22895e-05	0.000503798	0.20332	19	13345599	NM_001127222;NM_001127221	CACNA1A;CACNA1A	Nonpromoter;Nonpromoter	North Shore
cg20011360	1.07381e-10	2.04218e-06	3.06512e-05	0.205019	4	37585660	NM_018302;NM_001104629	C4orf19;C4orf19	Promoter;Promoter
cg09455823	1.76034e-10	2.64474e-06	5.02469e-05	0.214798	2	201606912			Intergenic		TRUE
cg12407057	2.46886e-20	7.04752e-15	7.04752e-15	0.223714	1	1366206			Intergenic	South Shelf	TRUE
cg19084031	3.3464e-08	0.000115091	0.00954979	0.234434	15	38361362			Intergenic	North Shelf
cg11156891	7.5568e-17	1.07857e-11	2.15713e-11	0.241325	1	1366274			Intergenic	South Shelf	TRUE
cg17395555	8.67676e-08	0.00023589	0.0247594	0.252428	5	108820864			Intergenic		TRUE
cg11861387	1.27388e-07	0.000298065	0.0363485	0.275976	10	47083392	NM_005972	PPYR1	Promoter	Island	TRUE
cg13926174	8.56646e-10	7.64173e-06	0.000244509	0.278476	1	8152878			Intergenic		TRUE
cg17132030	5.91243e-08	0.000172219	0.0168717	0.284294	19	17599784	NM_198580	SLC27A1	Nonpromoter	South Shore
cg05401945	1.81371e-07	0.000367188	0.0517481	0.289671	3	56590734	NM_001012506;NM_001141947;NR_024460	CCDC66;CCDC66;CCDC66	Promoter;Promoter;Promoter	North Shore
cg12155450	7.32739e-11	1.49404e-06	2.09156e-05	0.325668	19	55995271	NM_020378;NM_033113	NAT14;ZNF628	Promoter;Nonpromoter	Island
cg26846609	9.55491e-08	0.000252548	0.0272649	0.371576	16	20750043	NM_017736	THUMPD1	Nonpromoter	North Shelf
cg17386473	1.45283e-08	5.92458e-05	0.0041462	0.373739	2	114715532	NM_005721	ACTR3	Nonpromoter
cg06653140	2.69684e-08	9.74471e-05	0.00769622	0.407875	5	36157329	NM_032637;NM_005983	SKP2;SKP2	Nonpromoter;Nonpromoter		TRUE
cg03449867	1.4968e-11	4.27273e-07	4.27259e-06	0.433048	15	28200653	NM_000275	OCA2	Nonpromoter
