# Supplementary material for: Race/ethnicity-associated blood DNA methylation differences between Japanese and European American women: an exploratory study
Source: Clin Epigenetics. 2021 Oct 11;13:188. doi: 10.1186/s13148-021-01171-w (PMC8507376; doi:10.1186/s13148-021-01171-w)
Supplement: Supplementary file 4 — Additional file 4: Supplementary Table 4. Distribution of DM-CpGs across functional genomic regions. [file 13148_2021_1171_MOESM4_ESM.xlsx]

## Sheet: Sheet1
Supplementary Table 4. Distribution of differentially methylated CpGs between JPA and EUA across Functional Genomic Regions
Genomic Region	DM CpGs (n=174)	Hypermethylated in JPA or Hypomethylated in EUA (n=133)	Hypermethylated in EUA or Hypomethylated in JPA (n=41)	P-Value
Promoter	54 (31%)	48 (36%)	6 (15%)	0.016
Non-promoter	73 (42%)	54 (41%)	19 (46%)	0.64
Intergenic	58 (33%)	42 (32%)	16 (39%)	0.49
Note: a CpG site can be in more than one functional location since a locus can reside in more than one transcript of the same gene or in different genes (therefore the sum of the CpGs is not 100%)
JPA Japanese Americans
EUA European Americans
