# Supplementary material for: Race/ethnicity-associated blood DNA methylation differences between Japanese and European American women: an exploratory study
Source: Clin Epigenetics. 2021 Oct 11;13:188. doi: 10.1186/s13148-021-01171-w (PMC8507376; doi:10.1186/s13148-021-01171-w)
Supplement: Supplementary file 5 — Additional file 5: Supplementary Table 5. Estimated correlation between DM-CpGs and corresponding transcripts. [file 13148_2021_1171_MOESM5_ESM.xlsx]

## Sheet: Sheet1
Supplementary Table 5. Correlation between differentially methylated CpGs between JPA and EUA and corresponding transcripts
CpG ID (Illumina)	Probe ID (Affymetrix)	Gene Name	Altertive Gene Name	Hypermethylation	Correlation Estimate	P-value	FDR	Significant by FDR
cg13534536	TC04001014.hg.1	AFAP1		JPA	-0.825235	5.19385e-15	7.63497e-13	TRUE
cg05401945	TC03002352.hg.1	CCDC66		JPA	0.453177	0.000452664	0.0133083	TRUE
cg05401945	TC03000362.hg.1	CCDC66		JPA	0.425799	0.00106878	0.026185	TRUE
cg12040201	TC08001538.hg.1	CSMD3		JPA	-0.388552	0.00308333	0.0566561	TRUE
cg10760299	TC15002814.hg.1	GATM		JPA	-0.618813	3.71091e-07	2.72752e-05	TRUE
cg24328539	TC15002814.hg.1	GATM		JPA	-0.495831	0.000101984	0.00374792	TRUE
cg10760299	TC15002815.hg.1	GATM		JPA	-0.361172	0.00624218	0.0902983	TRUE
cg07880109	TC12001578.hg.1	KIAA0748	TESPA1	JPA	-0.508252	6.36023e-05	0.00311651	TRUE
cg06369261	TC08000374.hg.1	MRPL15		JPA	0.369336	0.00508959	0.0831299	TRUE
cg04088932	TC02001426.hg.1	SH3BP4		JPA	-0.404465	0.00198982	0.0417862	TRUE
cg10825530	TC11003067.hg.1	SOX6		JPA	-0.357946	0.00675702	0.0902983	TRUE
cg17386473	TC02000735.hg.1	ACTR3		JPA	0.0299378	0.826627	0.980831
cg02721952	TC19001944.hg.1	ANKRD24		JPA	0.185042	0.172152	0.602533
cg02721952	TC19000082.hg.1	ANKRD24		JPA	0.0724397	0.595723	0.93161
cg07319199	TC02000403.hg.1	ANTXR1		EUA	0.138559	0.308479	0.731393
cg03870448	TC04001139.hg.1	APBB2		JPA	-0.279053	0.0372778	0.284391
cg23817627	TC02000400.hg.1	ARHGAP25		JPA	-0.105206	0.440304	0.800199
cg07011110	TC06000190.hg.1	BTN1A1		JPA	-0.135441	0.3196	0.745734
cg07629854	TC12001975.hg.1	C12orf47	MAPKAPK5-AS1	JPA	0.2367	0.0790195	0.374705
cg00063828	TC16001319.hg.1	C16orf74		JPA	0.159176	0.241281	0.669214
cg19378416	TC17002839.hg.1	C17orf101	OGFOD3	JPA	-0.0451658	0.740995	0.980831
cg19378416	TC17001981.hg.1	C17orf101	OGFOD3	JPA	0.0179671	0.895434	0.980831
cg26221801	TC20000519.hg.1	C20orf195	FNDC11	JPA	-0.145291	0.285331	0.707034
cg20011360	TC04000212.hg.1	C4orf19		JPA	-0.0918073	0.500978	0.818265
cg24800175	TC19001220.hg.1	CACNA1A		JPA	-0.101144	0.458255	0.800199
cg24593138	TC01002300.hg.1	CAPZB		JPA	-0.143392	0.291743	0.707034
cg24593138	TC01005305.hg.1	CAPZB		JPA	-0.124246	0.36159	0.771076
cg16694480	TC01002300.hg.1	CAPZB		JPA	-0.0134954	0.921363	0.980831
cg16694480	TC01005305.hg.1	CAPZB		JPA	-6.33774e-05	0.99963	0.99963
cg02903756	TC01002191.hg.1	CASZ1		JPA	-0.0635403	0.641761	0.975539
cg23282441	TC10000442.hg.1	CDH23		JPA	-0.276049	0.0394582	0.284391
cg13839957	TC01002144.hg.1	CHD5		JPA	-0.154014	0.257081	0.674837
cg26767214	TC15000286.hg.1	CHST14		EUA	0.201039	0.137352	0.550144
cg04952324	TC07000454.hg.1	CLIP2		JPA	0.0995345	0.465473	0.800199
cg04566473	TC13000358.hg.1	CLYBL		EUA	0.0285759	0.8344	0.980831
cg21871330	TC05002123.hg.1	COL23A1		JPA	-0.1076	0.429915	0.800199
cg06285241	TC14000837.hg.1	CRIP2		EUA	-0.245822	0.0678193	0.364758
cg00481259	TC16002050.hg.1	DECR2		JPA	0.0102587	0.940183	0.980831
cg13826055	TC09001510.hg.1	DFNB31	WHRN	JPA	-0.247801	0.0655651	0.364758
cg23209941	TC01005106.hg.1	DISC1		EUA	0.0389457	0.775661	0.980831
cg23209941	TC01001917.hg.1	DISC1		EUA	-0.0239605	0.860856	0.980831
cg10818676	TC01001457.hg.1	DUSP27		EUA	0.0537566	0.693958	0.980831
cg14787964	TC01000288.hg.1	EPHB2		JPA	-0.0803595	0.556032	0.879519
cg14787964	TC01000291.hg.1	EPHB2		JPA	0.00301467	0.982407	0.995346
cg21351241	TC07000781.hg.1	FAM71F1		JPA	-0.0812501	0.551648	0.879519
cg23525941	TC07000781.hg.1	FAM71F1		JPA	0.0600448	0.660229	0.98034
cg06719448	TC07000781.hg.1	FAM71F1		JPA	0.0192419	0.888061	0.980831
cg00512563	TC16001330.hg.1	FBXO31		JPA	-0.0210004	0.877905	0.980831
cg00512563	TC16002016.hg.1	FBXO31		JPA	0.0172086	0.899825	0.980831
cg13414629	TC09000731.hg.1	FREQ	NCS1	JPA	0.0130477	0.923964	0.980831
cg27572370	TC10001053.hg.1	FRMD4A		JPA	-0.055332	0.68545	0.980831
cg08323540	TC05000937.hg.1	GABRP		JPA	-0.104031	0.445456	0.800199
cg24328539	TC15002815.hg.1	GATM		JPA	-0.338371	0.010749	0.130094
cg10760299	TC15002518.hg.1	GATM		JPA	-0.300363	0.0244977	0.225073
cg24328539	TC15002518.hg.1	GATM		JPA	-0.274495	0.0406273	0.284391
cg10760299	TC15002182.hg.1	GATM		JPA	-0.0925659	0.497432	0.818265
cg24328539	TC15002182.hg.1	GATM		JPA	0.0413107	0.762425	0.980831
cg02354658	TC05001608.hg.1	GLRX		EUA	-0.335402	0.0115049	0.130094
cg25531478	TC06002990.hg.1	GTF3C6		JPA	0.132953	0.328651	0.754869
cg25531478	TC06000886.hg.1	GTF3C6		JPA	0.114713	0.39987	0.800199
cg20756026	TC17000952.hg.1	HEXDC		EUA	-0.112219	0.410262	0.800199
cg22926869	TC03000545.hg.1	HHLA2		EUA	0.0234678	0.863689	0.980831
cg22926869	TC03002457.hg.1	HHLA2		EUA	0.0111023	0.935274	0.980831
cg21341645	TC07001039.hg.1	INSIG1		JPA	-0.244399	0.0694778	0.364758
cg01883759	TC07001232.hg.1	JAZF1		JPA	0.045051	0.741631	0.980831
cg06221963	TC01003296.hg.1	KCNN3		EUA	-0.188066	0.165127	0.592041
cg16680214	TC01003296.hg.1	KCNN3		EUA	-0.164151	0.226698	0.653424
cg09359103	TC01003296.hg.1	KCNN3		EUA	-0.16161	0.234068	0.661692
cg04829830	TC14002182.hg.1	KIAA0284	CEP170B	JPA	0.0159723	0.906989	0.980831
cg04829830	TC14000826.hg.1	KIAA0284	CEP170B	JPA	-0.0323245	0.813044	0.980831
cg10482057	TC06001326.hg.1	KIAA0319		JPA	-0.321171	0.0157984	0.155822
cg14571194	TC18000173.hg.1	KIAA0427	CTIF	JPA	0.027923	0.838132	0.980831
cg06352538	TC12001578.hg.1	KIAA0748	TESPA1	EUA	0.238379	0.0768555	0.374705
cg01464515	TC10000430.hg.1	KIAA1274	PALD1	JPA	0.0158624	0.907626	0.980831
cg26577529	TC12001524.hg.1	KRT6C		EUA	0.195871	0.147964	0.557709
cg14977069	TC20001737.hg.1	LIME1		JPA	-0.104225	0.444602	0.800199
cg06653796	TC20001737.hg.1	LIME1		JPA	-0.0943381	0.489199	0.817184
cg19841423	TC20001737.hg.1	LIME1		JPA	-0.0221922	0.871034	0.980831
cg11608884	TC11000052.hg.1	LSP1		JPA	-0.292571	0.028659	0.234048
cg07629854	TC12000872.hg.1	MAPKAPK5		JPA	-0.0802788	0.55643	0.879519
cg12853521	TC18000075.hg.1	MC5R		JPA	-0.00739791	0.956845	0.98361
cg08141659	TC13000414.hg.1	MCF2L		JPA	-0.0544984	0.689947	0.980831
cg22514722	TC03001750.hg.1	MGLL		JPA	0.0251147	0.854224	0.980831
cg19653246	TC14000737.hg.1	MIR376A1		EUA	0.181064	0.181722	0.614343
cg19653246	TC14000734.hg.1	MIR376A2		EUA	0.173675	0.200507	0.614343
cg19653246	TC14000736.hg.1	MIR376B		EUA	0.199156	0.141151	0.550144
cg19653246	TC14000732.hg.1	MIR376C		EUA	0.202605	0.134253	0.550144
cg18863119	TC14000743.hg.1	MIR487B		JPA	-0.145805	0.283614	0.707034
cg19560831	TC14000743.hg.1	MIR487B		JPA	-0.103363	0.448397	0.800199
cg18863119	TC14000744.hg.1	MIR539		JPA	-0.127496	0.349067	0.765864
cg19560831	TC14000744.hg.1	MIR539		JPA	-0.127584	0.348731	0.765864
cg19653246	TC14000735.hg.1	MIR654		EUA	0.0113368	0.933911	0.980831
cg18082515	TC10001535.hg.1	MYOF		JPA	0.0631108	0.644019	0.975539
cg27144592	TC16000738.hg.1	NARFL		JPA	0.20384	0.131845	0.550144
cg12155450	TC19000899.hg.1	NAT14		JPA	0.00195773	0.988575	0.995346
cg00755546	TC01006268.hg.1	NBL1		JPA	-0.11746	0.388604	0.800199
cg18923740	TC01006268.hg.1	NBL1		JPA	-0.096448	0.47949	0.810172
cg11977716	TC18000263.hg.1	NFATC1		JPA	-0.0170273	0.900875	0.980831
cg09873524	TC15002770.hg.1	NIPA1		JPA	-0.252897	0.0600375	0.364758
cg12076931	TC09001734.hg.1	NOTCH1		JPA	-0.104109	0.445114	0.800199
cg03449867	TC15001091.hg.1	OCA2		JPA	-0.0492546	0.718478	0.980831
cg03449867	TC15002449.hg.1	OCA2		JPA	-0.0160644	0.906455	0.980831
cg07863524	TC17002015.hg.1	OR3A4	OR3A4P	JPA	-0.0101532	0.940797	0.980831
cg07863524	TC17000031.hg.1	OR3A4	OR3A4P	JPA	0.0516165	0.705577	0.980831
cg14532484	TC09000799.hg.1	PAEP		JPA	-0.245855	0.0677815	0.364758
cg22382836	TC19000013.hg.1	PALM		JPA	0.0538054	0.693694	0.980831
cg06395652	TC10001304.hg.1	PCDH15		JPA	-0.169371	0.212065	0.631005
cg02907689	TC0X001519.hg.1	PDZD4		EUA	0.253583	0.0593225	0.364758
cg04074945	TC11001716.hg.1	PHF21A		JPA	-0.155877	0.251301	0.671659
cg11861387	TC10000302.hg.1	PPYR1	NPY4R	JPA	0.0570371	0.676283	0.980831
cg17336139	TC22000552.hg.1	PRAME		JPA	-0.156103	0.250606	0.671659
cg11225751	TC22000552.hg.1	PRAME		JPA	-0.130431	0.337989	0.764375
cg12850695	TC17000223.hg.1	PRPSAP2		JPA	-0.173639	0.200602	0.614343
cg18311871	TC07002077.hg.1	PTPRN2		JPA	0.100007	0.463349	0.800199
cg22216157	TC07002077.hg.1	PTPRN2		JPA	0.0619079	0.650359	0.975539
cg24524099	TC07002077.hg.1	PTPRN2		JPA	0.0238647	0.861406	0.980831
cg08817983	TC04001863.hg.1	RGS12		JPA	0.175363	0.1961	0.614343
cg08817983	TC04000046.hg.1	RGS12		JPA	0.0493032	0.718212	0.980831
cg11913489	TC17000963.hg.1	RPH3AL		EUA	0.175805	0.194958	0.614343
cg16196077	TC10001324.hg.1	RTKN2		JPA	0.0238559	0.861457	0.980831
cg03855656	TC22001129.hg.1	SERHL		JPA	0.142907	0.293395	0.707034
cg03855656	TC22001475.hg.1	SERHL		JPA	0.0472216	0.729646	0.980831
cg15582311	TC01002493.hg.1	SFPQ		JPA	0.168439	0.214628	0.631005
cg18997918	TC12001046.hg.1	SFRS8	SFSWAP	EUA	0.0414732	0.761518	0.980831
cg02721952	TC19001059.hg.1	SIRT6		JPA	0.320876	0.0159002	0.155822
cg06653140	TC05000161.hg.1	SKP2		JPA	0.015203	0.91145	0.980831
cg17132030	TC19000337.hg.1	SLC27A1		JPA	-0.111193	0.414579	0.800199
cg27467876	TC08000170.hg.1	SLC39A14		EUA	0.176147	0.194075	0.614343
cg10825530	TC11001449.hg.1	SOX6		JPA	0.0079944	0.953369	0.98361
cg03388025	TC16000706.hg.1	SPIRE2		JPA	0.115834	0.395247	0.800199
cg25838818	TC02000663.hg.1	SULT1C2		EUA	0.26554	0.0479325	0.320276
cg06795125	TC02000663.hg.1	SULT1C2		EUA	0.237422	0.0780827	0.374705
cg13968390	TC02000663.hg.1	SULT1C2		EUA	0.227557	0.0916645	0.421084
cg26846609	TC16000930.hg.1	THUMPD1		JPA	0.292853	0.0284991	0.234048
cg24132527	TC05000729.hg.1	TMCO6		JPA	0.0060714	0.964578	0.984673
cg00532122	TC04000320.hg.1	TMEM165		EUA	-0.0989427	0.468144	0.800199
cg23209941	TC01005104.hg.1	TSNAX-DISC1		EUA	0.0183161	0.893415	0.980831
cg23209941	TC01001917.hg.1	TSNAX-DISC1		EUA	-0.0239605	0.860856	0.980831
cg00472277	TC11000060.hg.1	TSPAN32		EUA	-0.143811	0.290321	0.707034
cg03538326	TC01000040.hg.1	VWA1		JPA	-0.198636	0.142214	0.550144
cg09668627	TC01000040.hg.1	VWA1		JPA	-0.122798	0.367256	0.771238
cg20459037	TC17000145.hg.1	WDR16	CFAP52	EUA	0.124157	0.361934	0.771076
cg07993743	TC17000601.hg.1	WNT9B		JPA	-0.205534	0.128596	0.550144
cg17881353	TC17000601.hg.1	WNT9B		JPA	-0.099008	0.467849	0.800199
cg27396824	TC07000633.hg.1	ZAN		JPA	-0.0640778	0.63894	0.975539
cg19841423	TC20001735.hg.1	ZGPAT		JPA	-0.19238	0.155469	0.571348
cg12155450	TC19000898.hg.1	ZNF628		JPA	0.0342807	0.801952	0.980831
* FDR calculated for all 147 CpGs-transcripts
JPA Japanese Americans
EUA European Americans
