# Supplementary material for: Race/ethnicity-associated blood DNA methylation differences between Japanese and European American women: an exploratory study
Source: Clin Epigenetics. 2021 Oct 11;13:188. doi: 10.1186/s13148-021-01171-w (PMC8507376; doi:10.1186/s13148-021-01171-w)
Supplement: Supplementary file 6 — Additional file 6: Supplementary Table 6 DM-CpG genes associated with liver function and liver tumorigenesis as identified by IPA. [file 13148_2021_1171_MOESM6_ESM.xlsx]

## Sheet: IPA_liver_52
Supplementary Table 6. Differentially methylated genes that are involved with liver function and liver tumorigenesis as identified by IPA.
Categories	Affymetrix/Illumina	IPA_Gene Symbol	Entrez Gene Name	Location	Type(s)
Liver Hyperplasia/Hyperpreliferation	ACTR3	ACTR3	actin related protein 3	Plasma Membrane	other
Liver Hyperplasia/Hyperpreliferation	ANKRD24	ANKRD24	ankyrin repeat domain 24	Other	other
Liver Hyperplasia/Hyperpreliferation	APBB2	APBB2	amyloid beta precursor protein binding family B member 2	Cytoplasm	other
Liver Hyperplasia/Hyperpreliferation	CACNA1A	CACNA1A	calcium voltage-gated channel subunit alpha1 A	Plasma Membrane	ion channel
Liver Hyperplasia/Hyperpreliferation	CASZ1	CASZ1	castor zinc finger 1	Nucleus	enzyme
Liver Hyperplasia/Hyperpreliferation	CDH23	CDH23	cadherin related 23	Plasma Membrane	transporter
Liver Hyperplasia/Hyperpreliferation	WDR16	CFAP52	cilia and flagella associated protein 52	Cytoplasm	other
Liver Hyperplasia/Hyperpreliferation	CHD5	CHD5	chromodomain helicase DNA binding protein 5	Nucleus	enzyme
Liver Hyperplasia/Hyperpreliferation	CHST14	CHST14	carbohydrate sulfotransferase 14	Cytoplasm	enzyme
Liver Hyperplasia/Hyperpreliferation	CLIP2	CLIP2	CAP-Gly domain containing linker protein 2	Cytoplasm	transcription regulator
Liver Hyperplasia/Hyperpreliferation	COL23A1	COL23A1	collagen type XXIII alpha 1 chain	Plasma Membrane	other
Liver Hyperplasia/Hyperpreliferation	CRIP2	CRIP2	cysteine rich protein 2	Nucleus	other
Liver Hyperplasia/Hyperpreliferation	CSMD3	CSMD3	CUB and Sushi multiple domains 3	Plasma Membrane	enzyme
Liver Hyperplasia/Hyperpreliferation	DISC1	DISC1	DISC1 scaffold protein	Cytoplasm	other
Liver Hyperplasia/Hyperpreliferation	DUSP27	DUSP27	dual specificity phosphatase 27, atypical	Other	phosphatase
Liver Hyperplasia/Hyperpreliferation	FRMD4A	FRMD4A	FERM domain containing 4A	Plasma Membrane	other
Liver Hyperplasia/Hyperpreliferation	GTF3C6	GTF3C6	general transcription factor IIIC subunit 6	Nucleus	transcription regulator
Liver Hyperplasia/Hyperpreliferation	HEXDC	HEXD	hexosaminidase D	Extracellular Space	enzyme
Liver Hyperplasia/Hyperpreliferation	HHLA2	HHLA2	HERV-H LTR-associating 2	Other	other
Liver Hyperplasia/Hyperpreliferation	INSIG1	INSIG1	insulin induced gene 1	Cytoplasm	other
Liver Hyperplasia/Hyperpreliferation	KCNN3	KCNN3	potassium calcium-activated channel subfamily N member 3	Plasma Membrane	ion channel
Liver Hyperplasia/Hyperpreliferation	MAPKAPK5	MAPKAPK5	MAPK activated protein kinase 5	Cytoplasm	kinase
Liver Hyperplasia/Hyperpreliferation	MCF2L	MCF2L	MCF.2 cell line derived transforming sequence like	Cytoplasm	other
Liver Hyperplasia/Hyperpreliferation	NBL1	MICOS10-NBL1/NBL1	NBL1, DAN family BMP antagonist	Nucleus	other
Liver Hyperplasia/Hyperpreliferation	MIR487B	mir-154	microRNA 410	Cytoplasm	microRNA
Liver Hyperplasia/Hyperpreliferation	MYOF	MYOF	myoferlin	Nucleus	other
Liver Hyperplasia/Hyperpreliferation	FREQ	NCS1	neuronal calcium sensor 1	Plasma Membrane	other
Liver Hyperplasia/Hyperpreliferation	NFATC1	NFATC1	nuclear factor of activated T cells 1	Nucleus	transcription regulator
Liver Hyperplasia/Hyperpreliferation	NIPA1	NIPA1	NIPA magnesium transporter 1	Plasma Membrane	transporter
Liver Hyperplasia/Hyperpreliferation	OCA2	OCA2	OCA2 melanosomal transmembrane protein	Plasma Membrane	transporter
Liver Hyperplasia/Hyperpreliferation	C17orf101	OGFOD3	2-oxoglutarate and iron dependent oxygenase domain containing 3	Cytoplasm	enzyme
Liver Hyperplasia/Hyperpreliferation	KIAA1274	PALD1	phosphatase domain containing paladin 1	Cytoplasm	phosphatase
Liver Hyperplasia/Hyperpreliferation	PCDH15	PCDH15	protocadherin related 15	Plasma Membrane	other
Liver Hyperplasia/Hyperpreliferation	PRAME	PRAME	preferentially expressed antigen in melanoma	Nucleus	other
Liver Hyperplasia/Hyperpreliferation	PTPRN2	PTPRN2	protein tyrosine phosphatase receptor type N2	Plasma Membrane	phosphatase
Liver Hyperplasia/Hyperpreliferation	RTKN2	RTKN2	rhotekin 2	Plasma Membrane	other
Liver Hyperplasia/Hyperpreliferation	SFPQ	SFPQ	splicing factor proline and glutamine rich	Nucleus	other
Liver Hyperplasia/Hyperpreliferation	SKP2	SKP2	S-phase kinase associated protein 2	Nucleus	other
Liver Hyperplasia/Hyperpreliferation	SLC27A1	SLC27A1	solute carrier family 27 member 1	Plasma Membrane	transporter
Liver Hyperplasia/Hyperpreliferation	SOX6	SOX6	SRY-box transcription factor 6	Nucleus	transcription regulator
Liver Hyperplasia/Hyperpreliferation	KIAA0748	TESPA1	thymocyte expressed, positive selection associated 1	Cytoplasm	other
Liver Hyperplasia/Hyperpreliferation	THUMPD1	THUMPD1	THUMP domain containing 1	Nucleus	other
Liver Hyperplasia/Hyperpreliferation	ZAN	ZAN	zonadhesin (gene/pseudogene)	Plasma Membrane	other
Liver Hyperplasia/Hyperpreliferation	ZNF628	ZNF628	zinc finger protein 628	Nucleus	transcription regulator
Liver Hyperplasia/ Hyperpreliferation/ Liver Cirrhosis/ Fibrosis	MGLL	MGLL	monoglyceride lipase	Plasma Membrane	enzyme
Liver Hyperplasia/ Hyperpreliferation/ Liver Cirrhosis/ Fibrosis	NOTCH1	NOTCH1	notch receptor 1	Plasma Membrane	transcription regulator
Liver Hyperplasia/ Hyperpreliferation/ Liver Cirrhosis/ Fibrosis	PPYR1	NPY4R/NPY4R2	neuropeptide Y receptor Y4	Plasma Membrane	G-protein coupled receptor
Liver Hyperplasia/ Hyperpreliferation/ Liver Cirrhosis/ Fibrosis	SIRT6	SIRT6	sirtuin 6	Nucleus	enzyme
Liver Hyperplasia/ Hyperpreliferation/ Liver Inflammation/ Hepatitis/ Liver Cirrhosis	GABRP	GABRP	gamma-aminobutyric acid type A receptor subunit pi	Plasma Membrane	ion channel
Liver Inflammation/ Hepatitis	SH3BP4	SH3BP4	SH3 domain binding protein 4	Cytoplasm	other
Liver Inflammation/ Hepatitis	C10orf54	VSIR	V-set immunoregulatory receptor	Plasma Membrane	other
Liver Proliferation	SLC39A14	SLC39A14	solute carrier family 39 member 14	Plasma Membrane	transporter
