# Supplementary material for: Race/ethnicity-associated blood DNA methylation differences between Japanese and European American women: an exploratory study
Source: Clin Epigenetics. 2021 Oct 11;13:188. doi: 10.1186/s13148-021-01171-w (PMC8507376; doi:10.1186/s13148-021-01171-w)
Supplement: Supplementary file 7 — Additional file 7: Supplementary Table 7. DM-CpGs association with metabolic disease-related SNPs. [file 13148_2021_1171_MOESM7_ESM.xlsx]

## Sheet: Sheet1
Supplementary Table 7. Differentially methylated CpGs that are associated with metabolic disease-related SNPs
	rs7498665 (SH2B1)				rs738409 (PNPLA3)				rs22941 (KCTD15)
CpG ID (Illumina)	Risk Allele Coefficient	P-Value	FDR	Significant by FDR	Risk Allele Coefficient	P-Value	FDR	Significant by FDR	Risk Allele Coefficient	P-Value	FDR	Significant by FDR
cg27396824	-0.306377	2.12905e-07	3.70455e-05	TRUE	0.0440058	0.497193	0.55814		0.0546847	0.498137	0.541724
cg01584348	-0.572636	9.85532e-06	0.000857413	TRUE	0.252484	0.0644139	0.201292		0.407106	0.0146612	0.0830401	TRUE
cg03870448	-0.406142	1.83989e-05	0.000968352	TRUE	0.146167	0.159239	0.29793		0.219181	0.0783626	0.162611
cg13826055	-0.380966	2.2261e-05	0.000968352	TRUE	0.154156	0.100197	0.241505		0.117843	0.321776	0.402799
cg20756026	1.90924	3.75651e-05	0.00130726	TRUE	-0.927089	0.0473553	0.182322		-1.02622	0.0810425	0.165899
cg12407057	-0.632332	6.05796e-05	0.00133803	TRUE	0.371266	0.0230326	0.14273		0.415278	0.0396394	0.114382
cg00481259	-0.530895	6.34894e-05	0.00133803	TRUE	0.164557	0.217292	0.356348		0.198695	0.228564	0.315636
cg07319199	1.85692	7.68985e-05	0.00133803	TRUE	-0.871745	0.0730265	0.216277		-0.693431	0.231376	0.317004
cg13926174	-1.4255	7.6141e-05	0.00133803	TRUE	0.503446	0.167031	0.309185		0.292359	0.525205	0.560648
cg04036182	-0.397781	6.28527e-05	0.00133803	TRUE	0.10387	0.320856	0.404558		0.0644888	0.625871	0.652105
cg11156891	-0.588778	8.78354e-05	0.0013894	TRUE	0.355425	0.0233646	0.14273		0.398867	0.0419447	0.117501
cg03855656	-0.282358	0.000144207	0.00156825	TRUE	0.101117	0.201357	0.345382		0.21934	0.0231345	0.0898669	TRUE
cg17386473	-1.40304	0.000128135	0.00156825	TRUE	0.222391	0.560117	0.609128		0.927703	0.0432186	0.117501
cg13800652	-0.734495	0.000141403	0.00156825	TRUE	0.223211	0.24754	0.374538		0.438816	0.0644354	0.147523
cg07880109	-0.363438	0.000121418	0.00156825	TRUE	0.0629716	0.518315	0.574438		0.123944	0.311334	0.392552
cg09192369	-0.414278	0.000131581	0.00156825	TRUE	0.128067	0.284998	0.39837		0.13415	0.364349	0.425991
cg05401945	-0.815154	0.000196911	0.00190347	TRUE	0.162785	0.516373	0.574438		0.484424	0.108156	0.194012
cg24132527	-0.316563	0.000191596	0.00190347	TRUE	0.0479426	0.582781	0.629838		0.139476	0.171841	0.262283
cg21341645	-0.446856	0.000217051	0.00194505	TRUE	0.0622508	0.613641	0.643214		0.115353	0.451904	0.494537
cg04088932	-0.290828	0.000223568	0.00194505	TRUE	0.092133	0.246346	0.374538		0.0507316	0.608184	0.637494
cg00512563	-0.272249	0.000236298	0.0019579	TRUE	0.160538	0.0469411	0.182322		0.228392	0.0210392	0.0892884	TRUE
cg01464515	-0.47459	0.000385796	0.0028322	TRUE	0.212275	0.112022	0.248247		0.183516	0.270314	0.351004
cg19459332	-0.45287	0.00037402	0.0028322	TRUE	0.132071	0.30679	0.39837		0.140742	0.372339	0.42623
cg11832956	-0.276678	0.000390649	0.0028322	TRUE	0.0810691	0.3013	0.39837		0.0726827	0.451219	0.494537
cg10825530	-0.203824	0.00040932	0.00284886	TRUE	0.131497	0.0275145	0.14961		0.129075	0.0904399	0.17485
cg07073561	1.14567	0.000474482	0.00317538	TRUE	-0.523477	0.114137	0.248247		-0.191103	0.645396	0.668134
cg24689895	-0.506293	0.000508828	0.00327912	TRUE	0.111111	0.450621	0.516392		0.412411	0.0163353	0.0830401	TRUE
cg08064292	-0.38673	0.000550694	0.00342217	TRUE	0.0917858	0.413969	0.480204		0.163588	0.227798	0.315636
cg03538326	-0.288247	0.000604467	0.00358347	TRUE	0.144784	0.0989821	0.241505		0.174437	0.118128	0.201512
cg08141659	-0.240261	0.000617839	0.00358347	TRUE	0.118066	0.0914298	0.237445		0.0857492	0.341573	0.41575
cg03772108	-0.311721	0.000732318	0.00411043	TRUE	0.0585999	0.55645	0.608945		0.329731	0.00587502	0.0601326	TRUE
cg23831328	-0.296717	0.000823563	0.00434243	TRUE	0.141509	0.102709	0.241505		0.247565	0.0206506	0.0892884	TRUE
cg26846609	-1.40966	0.000807577	0.00434243	TRUE	0.441586	0.28759	0.39837		0.0412563	0.938077	0.938077
cg17336139	-0.319117	0.000872999	0.0044677	TRUE	0.104498	0.303855	0.39837		0.377471	0.00200627	0.0357387	TRUE
cg14581129	0.350412	0.000927382	0.00461041	TRUE	-0.226152	0.0297732	0.156986		-0.188	0.150949	0.239271
cg11225751	-0.292092	0.00125756	0.00585364	TRUE	0.140296	0.14494	0.283366		0.356689	0.00174096	0.0357387	TRUE
cg09359103	0.614378	0.00122266	0.00585364	TRUE	-0.484767	0.00908666	0.129036		-0.570567	0.0138857	0.0830401	TRUE
cg13736514	0.636035	0.00127838	0.00585364	TRUE	-0.380765	0.0543088	0.192852		-0.55765	0.0234373	0.0898669	TRUE
cg24529615	2.00172	0.00136032	0.0060691	TRUE	-0.700852	0.25732	0.379686		-1.76106	0.0170742	0.0830401	TRUE
cg04865726	-0.319196	0.00140176	0.00609766	TRUE	0.191636	0.0601737	0.201292		0.186859	0.138844	0.225783
cg06221963	0.660664	0.00145835	0.00618909	TRUE	-0.483487	0.0186729	0.14273		-0.549279	0.0327077	0.105534
cg20011360	-0.676606	0.00152087	0.00630077	TRUE	0.48503	0.0190133	0.14273		0.723855	0.00510035	0.0583777	TRUE
cg07629854	-0.292687	0.0016046	0.00649302	TRUE	0.0258531	0.784583	0.798348		0.108642	0.341313	0.41575
cg14532484	-0.365188	0.00180792	0.00681894	TRUE	0.124427	0.300238	0.39837		0.28906	0.0538719	0.13391
cg15840554	1.41484	0.0018419	0.00681894	TRUE	-0.519674	0.260398	0.379686		-0.957243	0.075521	0.16223
cg06352538	1.67898	0.00181171	0.00681894	TRUE	-0.977148	0.0647837	0.201292		-0.98429	0.137684	0.225783
cg13534536	-0.608982	0.00183902	0.00681894	TRUE	0.394782	0.0427767	0.182322		0.161883	0.516127	0.554358
cg11861387	-0.793861	0.00198491	0.0071953	TRUE	0.650633	0.0108242	0.13453		0.961004	0.00181831	0.0357387	TRUE
cg12155450	-1.00182	0.00277501	0.00921733	TRUE	0.890578	0.0096406	0.129036		1.12877	0.00927365	0.0718848	TRUE
cg24328539	-0.374322	0.00265936	0.00921733	TRUE	0.201159	0.120569	0.255841		0.403289	0.0100933	0.0718848	TRUE
cg12076931	-0.421546	0.00279859	0.00921733	TRUE	0.291339	0.0461659	0.182322		0.290294	0.109278	0.194023
cg03388025	-0.264141	0.00259652	0.00921733	TRUE	0.0468955	0.594085	0.637712		0.115454	0.288612	0.366558
cg25025879	0.244714	0.00280758	0.00921733	TRUE	-0.199492	0.0216419	0.14273		-0.0988814	0.341679	0.41575
cg16329197	0.391334	0.00298036	0.00960339	TRUE	-0.233606	0.0843462	0.226429		-0.189737	0.250236	0.334931
cg09668627	-0.315365	0.00303807	0.00961135	TRUE	0.28219	0.00820252	0.129036		0.248546	0.0723095	0.161306
cg16680214	0.376345	0.00325834	0.0101241	TRUE	-0.356051	0.00393017	0.129036		-0.268653	0.0875608	0.174839
cg16375999	-0.20973	0.00336404	0.0102692	TRUE	0.0715705	0.326941	0.409264		0.139563	0.113798	0.200008
cg14787964	-0.383958	0.00348725	0.0102844	TRUE	0.121197	0.365437	0.44464		0.354648	0.0316957	0.105534
cg14400541	-0.17748	0.00343844	0.0102844	TRUE	0.0767829	0.225952	0.359606		0.120503	0.1181	0.201512
cg03475293	-0.537551	0.003786	0.0108924	TRUE	0.193784	0.292415	0.39837		0.501828	0.0237579	0.0898669	TRUE
cg03449867	-1.31114	0.00381861	0.0108924	TRUE	0.64384	0.155741	0.294553		1.13284	0.0426837	0.117501
cg11608884	-0.159371	0.00395218	0.0109156	TRUE	0.0564661	0.31005	0.39962		0.203605	0.00248952	0.0393797	TRUE
cg27467876	1.61417	0.00389932	0.0109156	TRUE	-0.348778	0.547098	0.602501		-1.78702	0.0103283	0.0718848	TRUE
cg00063828	-0.203943	0.00423946	0.0110844	TRUE	0.112352	0.117199	0.251762		0.21682	0.0102499	0.0718848	TRUE
cg04074945	-0.331186	0.00417713	0.0110844	TRUE	0.28677	0.00867302	0.129036		0.252397	0.0593419	0.142868
cg12850695	-0.430039	0.00423504	0.0110844	TRUE	0.239373	0.113426	0.248247		0.280553	0.128963	0.21371
cg02907689	0.883401	0.00426813	0.0110844	TRUE	-0.671542	0.0311755	0.159545		-0.370394	0.345793	0.417833
cg13839957	-0.31347	0.00487809	0.0122784	TRUE	0.177497	0.102154	0.241505		0.301814	0.0249246	0.0922739	TRUE
cg24800175	-0.764672	0.00493002	0.0122784	TRUE	0.365252	0.175623	0.318317		0.671557	0.0400996	0.114382
cg16824113	-0.325956	0.00493957	0.0122784	TRUE	0.269608	0.0244221	0.14273		0.24709	0.100614	0.188246
cg00755546	-0.304879	0.005213	0.0127755	TRUE	0.204539	0.0613334	0.201292		0.419223	0.00192606	0.0357387	TRUE
cg21871330	-0.2378	0.0053371	0.012898	TRUE	0.0690697	0.407979	0.476432		0.136883	0.18919	0.279867
cg08817983	-0.340277	0.00592188	0.0139244	TRUE	0.149419	0.220397	0.356348		0.218423	0.151264	0.239271
cg23817627	-0.393968	0.00588699	0.0139244	TRUE	0.184681	0.191314	0.336249		0.155504	0.37147	0.42623
cg16196077	-0.291099	0.00628745	0.0145869	TRUE	0.230821	0.0252638	0.14273		0.107243	0.413679	0.467404
cg18923740	-0.189005	0.00647809	0.0146211	TRUE	0.133776	0.0584913	0.199559		0.281819	0.00125825	0.0357387	TRUE
cg08323540	-0.203732	0.00655427	0.0146211	TRUE	0.104065	0.183198	0.328623		0.318547	0.000687631	0.0357387	TRUE
cg03597174	-0.357871	0.00646924	0.0146211	TRUE	0.106104	0.455212	0.516392		0.182632	0.278182	0.358546
cg04411044	-0.324213	0.00680636	0.0148038	TRUE	0.289967	0.0124305	0.135182		0.32139	0.0217335	0.0898669	TRUE
cg26221801	-0.121505	0.00679954	0.0148038	TRUE	0.0237482	0.607319	0.643214		0.0666748	0.236626	0.321664
cg07011110	-0.282715	0.00769115	0.0165217	TRUE	0.130716	0.212747	0.356348		0.380906	0.0017157	0.0357387	TRUE
cg06795125	0.435337	0.00807624	0.0171374	TRUE	-0.360661	0.0201091	0.14273		-0.406895	0.0333585	0.105534
cg20853889	-0.190599	0.00856054	0.0179462	TRUE	0.0642872	0.385911	0.45578		0.232995	0.00844333	0.069959	TRUE
cg25838818	0.671631	0.00936968	0.0194086	TRUE	-0.566643	0.0213024	0.14273		-0.63684	0.0358833	0.10995
cg07207043	-0.373779	0.00953711	0.019523	TRUE	0.126642	0.377708	0.453249		0.400542	0.0188248	0.0885272	TRUE
cg22926869	1.49568	0.00980985	0.0198478	TRUE	-0.643867	0.254112	0.379686		-1.21514	0.0785021	0.162611
cg24524099	-0.364931	0.0109933	0.0208346	TRUE	0.473346	0.000472334	0.041093	TRUE	0.368292	0.0372819	0.10995
cg14977069	-0.156755	0.0111357	0.0208346	TRUE	0.0530999	0.387675	0.45578		0.136502	0.0612234	0.142868
cg05393297	0.360609	0.0109861	0.0208346	TRUE	-0.227217	0.124223	0.259221		-0.305895	0.0894291	0.174839
cg07993743	-0.171824	0.011033	0.0208346	TRUE	0.0264166	0.692517	0.721544		0.114051	0.141129	0.227375
cg14175932	1.13311	0.0109285	0.0208346	TRUE	-0.486085	0.269557	0.387627		-0.483072	0.368077	0.42623
cg19378416	-0.229227	0.010531	0.0208346	TRUE	0.111906	0.195953	0.340958		0.0936354	0.379291	0.431351
cg19560831	-0.474301	0.0110295	0.0208346	TRUE	0.0014233	0.99381	0.99381		0.151772	0.505792	0.546632
cg01097406	0.568401	0.0115323	0.021347	TRUE	-0.441099	0.0487911	0.182322		-0.178235	0.533334	0.565855
cg25531478	-0.289218	0.0117735	0.0215084	TRUE	0.201761	0.0758213	0.216277		0.186726	0.191052	0.279867
cg18863119	-0.474402	0.0118667	0.0215084	TRUE	0.0723572	0.699786	0.724778		0.224856	0.332572	0.41334
cg04497820	1.27158	0.0121524	0.0217992	TRUE	-0.813183	0.111939	0.248247		-1.03393	0.106557	0.193261
cg26078513	-0.21852	0.0125584	0.0222975	TRUE	0.107429	0.216539	0.356348		0.237478	0.0206179	0.0892884	TRUE
cg02277530	-0.1725	0.0131355	0.0230866	TRUE	0.122179	0.0634705	0.201292		0.0767993	0.358615	0.425991
cg26577529	0.363304	0.0136915	0.0238232	TRUE	-0.327429	0.0254289	0.14273		-0.227964	0.191403	0.279867
cg00587301	-0.265839	0.0142219	0.0242608	TRUE	0.109367	0.304427	0.39837		0.291484	0.0256548	0.0929986	TRUE
cg04852348	-0.19741	0.0141885	0.0242608	TRUE	0.21134	0.00619839	0.129036		0.195802	0.0518857	0.132766
cg10818676	1.32541	0.0158717	0.0259944	TRUE	-0.954505	0.0777822	0.218292		-1.56836	0.0157684	0.0830401	TRUE
cg18311871	-0.277913	0.015985	0.0259944	TRUE	0.0648561	0.597397	0.637712		0.285584	0.0534926	0.13391
cg06395652	-0.200116	0.0155425	0.0259944	TRUE	0.084107	0.315378	0.401423		0.119548	0.245713	0.331427
cg26767214	0.182593	0.015854	0.0259944	TRUE	-0.0989394	0.173947	0.318317		-0.074287	0.416758	0.467845
cg13414629	-0.308163	0.0157219	0.0259944	TRUE	0.13809	0.258394	0.379686		0.0249386	0.871308	0.886594
cg18082515	-0.214665	0.0163861	0.0263998	TRUE	0.130361	0.144232	0.283366		0.232502	0.0327942	0.105534
cg15582311	-0.406048	0.0169564	0.027068	TRUE	0.21734	0.191093	0.336249		0.396737	0.0513285	0.132766
cg16773067	0.418237	0.0183201	0.0289791	TRUE	-0.298661	0.086849	0.228966		-0.0273787	0.901417	0.906628
cg16834320	-0.136424	0.0190737	0.0298993	TRUE	0.0995337	0.0929119	0.237745		0.137499	0.0603223	0.142868
cg25500196	-0.134954	0.0193781	0.0301053	TRUE	0.0295431	0.611215	0.643214		0.0546308	0.446064	0.494537
cg10482057	-0.369674	0.0220095	0.0338907	TRUE	0.144099	0.367978	0.44464		0.254058	0.205386	0.295348
cg27572370	-0.390789	0.0236481	0.0345779	TRUE	0.265248	0.126631	0.259221		0.674475	0.00104781	0.0357387	TRUE
cg16694480	-0.12131	0.023612	0.0345779	TRUE	0.0870439	0.110082	0.248247		0.199479	0.00292654	0.0413023	TRUE
cg14571194	-0.178195	0.0232871	0.0345779	TRUE	0.159884	0.0387969	0.182322		0.236201	0.0137094	0.0830401	TRUE
cg17395555	-0.599174	0.02289	0.0345779	TRUE	0.289558	0.305678	0.39837		0.797363	0.0171807	0.0830401	TRUE
cg10760299	-0.32539	0.0228447	0.0345779	TRUE	0.171721	0.227337	0.359606		0.282621	0.106627	0.193261
cg01883759	-0.153609	0.0233601	0.0345779	TRUE	0.0603927	0.359545	0.440569		0.0922829	0.263396	0.344594
cg18997918	1.33733	0.024839	0.0360166	TRUE	-0.888022	0.125648	0.259221		-1.62859	0.0167526	0.0830401	TRUE
cg02354658	0.166566	0.0262447	0.0377403	TRUE	-0.183312	0.00876332	0.129036		-0.226383	0.00536806	0.0583777	TRUE
cg23525941	-0.125804	0.0270618	0.0383209	TRUE	0.129639	0.0203519	0.14273		0.208361	0.00205395	0.0357387	TRUE
cg06719448	-0.202063	0.0270889	0.0383209	TRUE	0.216175	0.0250422	0.14273		0.304602	0.00833506	0.069959	TRUE
cg13968390	0.425794	0.0273587	0.0383904	TRUE	-0.359858	0.0472736	0.182322		-0.400981	0.075433	0.16223
cg06653796	-0.140517	0.0300112	0.0417756	TRUE	0.0766907	0.237344	0.368731		0.149607	0.0503287	0.132766
cg26296941	-0.252366	0.0306639	0.0421685	TRUE	0.216885	0.0558511	0.194362		0.476823	0.000486391	0.0357387	TRUE
cg12573791	-0.191768	0.0310205	0.0421685	TRUE	0.182553	0.0423392	0.182322		0.291134	0.00725424	0.069959	TRUE
cg11302401	-0.148785	0.0307863	0.0421685	TRUE	0.0807182	0.239533	0.368838		0.0629454	0.449099	0.494537
cg04829830	-0.22676	0.0323636	0.0436532	TRUE	0.203643	0.0475961	0.182322		0.179842	0.156183	0.240541
cg07223240	-0.170949	0.0329749	0.0441356	TRUE	0.189196	0.020237	0.14273		0.237411	0.0225744	0.0898669	TRUE
cg11977716	-0.135749	0.0347278	0.046127	TRUE	0.0644317	0.297651	0.39837		0.0895948	0.257911	0.339973
cg19841423	-0.154762	0.0355699	0.04665	TRUE	0.174994	0.0144648	0.14273		0.185761	0.0329968	0.105534
cg17881353	-0.261048	0.0356578	0.04665	TRUE	0.0363357	0.763401	0.781363		0.241112	0.0981173	0.18557
cg23282441	-0.146643	0.0362991	0.0467855	TRUE	0.0822362	0.23695	0.368731		0.133682	0.121837	0.203843
cg23209941	1.36848	0.0360704	0.0467855	TRUE	-1.25903	0.044508	0.182322		-0.98131	0.198548	0.287895
cg22216157	-0.382691	0.0378488	0.0481502	TRUE	0.575985	0.000855767	0.0496345	TRUE	0.512237	0.0196199	0.0892884	TRUE
cg06285241	0.245818	0.0379114	0.0481502	TRUE	-0.207279	0.0756221	0.216277		-0.158186	0.28604	0.365963
cg07863524	-0.36249	0.0383303	0.0483295	TRUE	0.315896	0.0661073	0.201801		0.0269486	0.901402	0.906628
cg23726566	-0.340853	0.0394092	0.0493324	TRUE	0.120579	0.453514	0.516392		0.234461	0.227117	0.315636
cg22382836	-0.185822	0.0398174	0.0494874	TRUE	0.0855044	0.342491	0.422648		0.103796	0.364785	0.425991
cg08772684	-0.290829	0.0402925	0.0497227	TRUE	0.174819	0.202466	0.345382		0.273913	0.104707	0.193261
cg04566473	1.10298	0.0529758	0.064914	TRUE	-1.50368	0.00421517	0.129036		-1.69551	0.0121212	0.0811188	TRUE
cg12040201	-0.213144	0.0536193	0.0652431	TRUE	-0.0155401	0.884112	0.889223		0.208268	0.0947052	0.181085
cg20459037	1.20614	0.0546144	0.0659924	TRUE	-1.04952	0.0842403	0.226429		-1.7702	0.0142225	0.0830401	TRUE
cg16554099	-0.129711	0.0592806	0.0711367	TRUE	0.0526216	0.457037	0.516392		0.117861	0.176844	0.267572
cg27144592	-0.237193	0.0636354	0.0758395	TRUE	0.190043	0.136334	0.272669		0.276533	0.0858777	0.173753
cg00532122	0.99275	0.0659211	0.0780291	TRUE	-1.02763	0.0481029	0.182322		-1.10733	0.0779783	0.162611
cg25643595	-0.119936	0.067567	0.07923	TRUE	0.0700305	0.285539	0.39837		0.160507	0.0506152	0.132766
cg22514722	-0.156627	0.0678464	0.07923	TRUE	0.0834631	0.316063	0.401423		0.131206	0.214529	0.30348
cg24178897	-0.199125	0.0719971	0.0835166	TRUE	0.26544	0.0122581	0.135182		0.231671	0.0889074	0.174839
cg06653140	-0.980193	0.0765225	0.0876145	TRUE	1.29029	0.0167694	0.14273		1.1561	0.0742321	0.16223
cg04952324	-0.182368	0.0765368	0.0876145	TRUE	0.0867338	0.385062	0.45578		0.152264	0.210457	0.30016
cg00695177	1.09998	0.0775267	0.0881677	TRUE	-1.07819	0.0757068	0.216277		-1.97436	0.00793854	0.069959	TRUE
cg02903756	-0.140622	0.0799831	0.0903705	TRUE	0.29185	0.000176155	0.030651	TRUE	0.117397	0.255622	0.339529
cg15056966	-0.135954	0.0834306	0.0936576	TRUE	0.0812934	0.296011	0.39837		0.0898582	0.36175	0.425991
cg09455823	-0.333472	0.0847204	0.0944958	TRUE	0.472384	0.00867295	0.129036		0.327435	0.156213	0.240541
cg02721952	-0.165922	0.0965148	0.106965		0.0937114	0.337292	0.419206		0.250285	0.0367287	0.10995
cg14929076	-0.110763	0.0975744	0.107455		0.0985621	0.129308	0.261623		0.10951	0.183083	0.274625
cg02291164	0.246249	0.0994377	0.108819		-0.167104	0.261853	0.379686		-0.506651	0.00509579	0.0583777	TRUE
cg19653246	0.892342	0.105705	0.114954		-0.674554	0.221151	0.356348		-0.599084	0.36139	0.425991
cg00472277	0.21818	0.107571	0.116257		-0.215536	0.096859	0.241505		-0.349453	0.0270684	0.0961204	TRUE
cg12853521	-0.17061	0.108313	0.116336		0.153786	0.154023	0.294553		0.244825	0.0615808	0.142868
cg17132030	-0.386623	0.109406	0.116789		0.509689	0.0323311	0.160732		0.628434	0.0299133	0.104098
cg19084031	-0.434649	0.122173	0.129623		0.453986	0.104334	0.242054		0.473132	0.156213	0.240541
cg17622952	-0.121224	0.123142	0.129859		0.132813	0.100301	0.241505		0.182848	0.0680103	0.153686
cg24593138	-0.169134	0.131983	0.138344		0.296745	0.00666976	0.129036		0.405808	0.0030858	0.0413023	TRUE
cg27597505	0.222	0.13533	0.141003		-0.274121	0.0502957	0.182322		-0.324664	0.0572006	0.140182
cg21351241	-0.111283	0.149191	0.154519		0.127512	0.0845856	0.226429		0.221946	0.0161069	0.0830401	TRUE
cg11913489	0.531267	0.150384	0.154834		-0.690598	0.0499283	0.182322		-0.667202	0.120114	0.202912
cg03474202	-0.103148	0.211603	0.216582		0.0892377	0.280085	0.39837		0.215684	0.0362986	0.10995
cg02148654	0.128871	0.240586	0.244807		-0.153467	0.155551	0.294553		-0.213553	0.116054	0.201512
cg09873524	-0.0937553	0.244887	0.247734		0.015931	0.836364	0.846089		0.023975	0.798797	0.817593
cg06369261	-0.127208	0.258808	0.260304		0.129344	0.221182	0.356348		0.0692789	0.571075	0.602225
cg25822783	-0.254313	0.267268	0.267268		0.0750498	0.733899	0.755612		0.125713	0.648935	0.668134
