# Supplementary material for: Race/ethnicity-associated blood DNA methylation differences between Japanese and European American women: an exploratory study
Source: Clin Epigenetics. 2021 Oct 11;13:188. doi: 10.1186/s13148-021-01171-w (PMC8507376; doi:10.1186/s13148-021-01171-w)
Supplement: Supplementary file 8 — Additional file 8: Supplementary Table 8. Correlation between DM-CpGs and blood biomarkers (FDR < 0.1). [file 13148_2021_1171_MOESM8_ESM.xlsx]

## Sheet: Supp_Table_Biomarker
Supplementary Table 8. Correlation between differentially methyalted CpGs and blood biomarkers (FDR<0.1)
Group	Biomarker	Biomarker Full Name	CgID	Gene Name	CpG Island	Enhancer	Correlation Estimate	Correlation P-value	FDR
Liver Function	ALT	Alanine transaminase	cg26767214	CHST14	N_Shore		-0.446939	0.00043629	0.0759144
Insulin Resistance	HOMA-IR	Homeostatic model assessment of insulin resistance	cg00481259	DECR2	Island		0.334584	0.0102553	0.0991344
Insulin Resistance	HOMA-IR	Homeostatic model assessment of insulin resistance	cg02907689	PDZD4	N_Shore		-0.369405	0.00432054	0.093831
Insulin Resistance	HOMA-IR	Homeostatic model assessment of insulin resistance	cg03449867	OCA2			0.358701	0.00569261	0.093831
Insulin Resistance	HOMA-IR	Homeostatic model assessment of insulin resistance	cg03538326	VWA1	S_Shore		0.34492	0.00801211	0.093831
Insulin Resistance	HOMA-IR	Homeostatic model assessment of insulin resistance	cg04566473	CLYBL		TRUE	-0.411425	0.00133437	0.0580453
Insulin Resistance	HOMA-IR	Homeostatic model assessment of insulin resistance	cg04865726		S_Shelf	TRUE	0.339321	0.00916739	0.093831
Insulin Resistance	HOMA-IR	Homeostatic model assessment of insulin resistance	cg06653140	SKP2		TRUE	0.368175	0.00446178	0.093831
Insulin Resistance	HOMA-IR	Homeostatic model assessment of insulin resistance	cg06719448	FAM71F1			0.455289	0.000329429	0.0286603
Insulin Resistance	HOMA-IR	Homeostatic model assessment of insulin resistance	cg07863524	OR3A4			0.442616	0.000503182	0.0291846
Insulin Resistance	HOMA-IR	Homeostatic model assessment of insulin resistance	cg11225751	PRAME;LOC648691	Island		0.344428	0.00810832	0.093831
Insulin Resistance	HOMA-IR	Homeostatic model assessment of insulin resistance	cg16196077	RTKN2	Island		0.341967	0.00860462	0.093831
Insulin Resistance	HOMA-IR	Homeostatic model assessment of insulin resistance	cg20756026	HEXDC	S_Shore		-0.359747	0.0055435	0.093831
Insulin Resistance	HOMA-IR	Homeostatic model assessment of insulin resistance	cg21351241	FAM71F1			0.343689	0.00825452	0.093831
Insulin Resistance	HOMA-IR	Homeostatic model assessment of insulin resistance	cg22216157	PTPRN2			0.394383	0.00218869	0.0761664
Insulin Resistance	HOMA-IR	Homeostatic model assessment of insulin resistance	cg22382836	PALM	S_Shelf		0.366083	0.00471124	0.093831
Insulin Resistance	HOMA-IR	Homeostatic model assessment of insulin resistance	cg22926869	HHLA2			-0.341229	0.00875856	0.093831
Insulin Resistance	HOMA-IR	Homeostatic model assessment of insulin resistance	cg26221801	C20orf195	N_Shore		0.340183	0.00898075	0.093831
Insulin Resistance	HOMA-IR	Homeostatic model assessment of insulin resistance	cg27597505		S_Shelf		-0.461257	0.00026831	0.0286603
Inflammation	MIP1B	Macrophage inflammatory protein-1-beta	cg00063828	C16orf74		TRUE	0.266492	0.0431667	0.065694
Inflammation	MIP1B	Macrophage inflammatory protein-1-beta	cg00472277	TSPAN32		TRUE	-0.300608	0.0218575	0.0473812
Inflammation	MIP1B	Macrophage inflammatory protein-1-beta	cg00512563	FBXO31		TRUE	0.239699	0.0699443	0.0881907
Inflammation	MIP1B	Macrophage inflammatory protein-1-beta	cg00532122	TMEM165		TRUE	-0.269692	0.0406283	0.0636875
Inflammation	MIP1B	Macrophage inflammatory protein-1-beta	cg00587301		N_Shore	TRUE	0.518957	2.99765e-05	0.00340479
Inflammation	MIP1B	Macrophage inflammatory protein-1-beta	cg00755546	NBL1	Island		0.34875	0.00729671	0.0343143
Inflammation	MIP1B	Macrophage inflammatory protein-1-beta	cg01097406				-0.332169	0.0108516	0.0385344
Inflammation	MIP1B	Macrophage inflammatory protein-1-beta	cg01464515	KIAA1274			0.248712	0.0597546	0.0805992
Inflammation	MIP1B	Macrophage inflammatory protein-1-beta	cg01584348	LOC91948			0.235792	0.0747715	0.0925123
Inflammation	MIP1B	Macrophage inflammatory protein-1-beta	cg01883759	JAZF1	S_Shore		0.354441	0.00633684	0.0327051
Inflammation	MIP1B	Macrophage inflammatory protein-1-beta	cg02148654		S_Shore		-0.351796	0.00676835	0.0336484
Inflammation	MIP1B	Macrophage inflammatory protein-1-beta	cg02277530	SEPT9	N_Shore	TRUE	0.512466	3.91355e-05	0.00340479
Inflammation	MIP1B	Macrophage inflammatory protein-1-beta	cg02354658	GLRX			-0.313312	0.0166289	0.0435369
Inflammation	MIP1B	Macrophage inflammatory protein-1-beta	cg02721952	SIRT6;ANKRD24	S_Shore		0.389572	0.00250528	0.0239456
Inflammation	MIP1B	Macrophage inflammatory protein-1-beta	cg02903756	CASZ1	N_Shelf		0.312943	0.0167642	0.0435369
Inflammation	MIP1B	Macrophage inflammatory protein-1-beta	cg02907689	PDZD4	N_Shore		-0.379205	0.00332938	0.0263324
Inflammation	MIP1B	Macrophage inflammatory protein-1-beta	cg03388025	SPIRE2	Island		0.3653	0.00480772	0.0283992
Inflammation	MIP1B	Macrophage inflammatory protein-1-beta	cg03449867	OCA2			0.263631	0.0455458	0.0665964
Inflammation	MIP1B	Macrophage inflammatory protein-1-beta	cg03474202		Island		0.243575	0.0654043	0.083679
Inflammation	MIP1B	Macrophage inflammatory protein-1-beta	cg03475293		N_Shore		0.308606	0.0184255	0.0451305
Inflammation	MIP1B	Macrophage inflammatory protein-1-beta	cg03538326	VWA1	S_Shore		0.354103	0.00639065	0.0327051
Inflammation	MIP1B	Macrophage inflammatory protein-1-beta	cg03597174			TRUE	0.368038	0.00447773	0.0283992
Inflammation	MIP1B	Macrophage inflammatory protein-1-beta	cg03772108			TRUE	0.287472	0.0286639	0.0525002
Inflammation	MIP1B	Macrophage inflammatory protein-1-beta	cg03855656	SERHL	N_Shore		0.231147	0.0808515	0.0963572
Inflammation	MIP1B	Macrophage inflammatory protein-1-beta	cg03870448	APBB2	N_Shore		0.272614	0.0384183	0.0613283
Inflammation	MIP1B	Macrophage inflammatory protein-1-beta	cg04036182		Island		0.295932	0.024104	0.0483005
Inflammation	MIP1B	Macrophage inflammatory protein-1-beta	cg04074945	PHF21A		TRUE	0.332939	0.0106585	0.0385344
Inflammation	MIP1B	Macrophage inflammatory protein-1-beta	cg04088932	SH3BP4	S_Shelf	TRUE	0.241913	0.0673202	0.0855016
Inflammation	MIP1B	Macrophage inflammatory protein-1-beta	cg04497820			TRUE	-0.246928	0.0616703	0.0825434
Inflammation	MIP1B	Macrophage inflammatory protein-1-beta	cg04566473	CLYBL		TRUE	-0.265816	0.0437201	0.065694
Inflammation	MIP1B	Macrophage inflammatory protein-1-beta	cg04829830	KIAA0284		TRUE	0.232408	0.0791633	0.0956556
Inflammation	MIP1B	Macrophage inflammatory protein-1-beta	cg04852348				0.256095	0.0523316	0.0728455
Inflammation	MIP1B	Macrophage inflammatory protein-1-beta	cg04865726		S_Shelf	TRUE	0.336445	0.00981522	0.0382568
Inflammation	MIP1B	Macrophage inflammatory protein-1-beta	cg04952324	CLIP2		TRUE	0.291225	0.0265589	0.0519197
Inflammation	MIP1B	Macrophage inflammatory protein-1-beta	cg05393297		N_Shore	TRUE	-0.396462	0.00206329	0.0239456
Inflammation	MIP1B	Macrophage inflammatory protein-1-beta	cg05401945	CCDC66	N_Shore		0.270584	0.0399428	0.0631822
Inflammation	MIP1B	Macrophage inflammatory protein-1-beta	cg06221963	KCNN3			-0.265723	0.043796	0.065694
Inflammation	MIP1B	Macrophage inflammatory protein-1-beta	cg06285241	CRIP2	Island		-0.365793	0.00474687	0.0283992
Inflammation	MIP1B	Macrophage inflammatory protein-1-beta	cg06352538	KIAA0748			-0.285719	0.0296943	0.0527225
Inflammation	MIP1B	Macrophage inflammatory protein-1-beta	cg06369261	MRPL15	N_Shore		0.316204	0.0156012	0.0430889
Inflammation	MIP1B	Macrophage inflammatory protein-1-beta	cg06395652	PCDH15			0.325063	0.0127837	0.04002
Inflammation	MIP1B	Macrophage inflammatory protein-1-beta	cg06653140	SKP2		TRUE	0.286057	0.0294931	0.0527225
Inflammation	MIP1B	Macrophage inflammatory protein-1-beta	cg06653796	LIME1	N_Shore		0.243882	0.0650544	0.083679
Inflammation	MIP1B	Macrophage inflammatory protein-1-beta	cg06719448	FAM71F1			0.25794	0.0505981	0.0715778
Inflammation	MIP1B	Macrophage inflammatory protein-1-beta	cg06795125	SULT1C2		TRUE	-0.290548	0.0269286	0.0519197
Inflammation	MIP1B	Macrophage inflammatory protein-1-beta	cg07011110	BTN1A1	N_Shore		0.385326	0.00281779	0.0245148
Inflammation	MIP1B	Macrophage inflammatory protein-1-beta	cg07073561		S_Shore		-0.296332	0.0239046	0.0483005
Inflammation	MIP1B	Macrophage inflammatory protein-1-beta	cg07207043		Island		0.323956	0.01311	0.04002
Inflammation	MIP1B	Macrophage inflammatory protein-1-beta	cg07223240				0.267323	0.0424955	0.065694
Inflammation	MIP1B	Macrophage inflammatory protein-1-beta	cg07629854	C12orf47;MAPKAPK5	S_Shore		0.339799	0.0090636	0.0382568
Inflammation	MIP1B	Macrophage inflammatory protein-1-beta	cg07863524	OR3A4			0.464847	0.000236719	0.0102973
Inflammation	MIP1B	Macrophage inflammatory protein-1-beta	cg07880109	KIAA0748			0.281904	0.0320432	0.0546619
Inflammation	MIP1B	Macrophage inflammatory protein-1-beta	cg07993743	WNT9B	Island		0.282335	0.0317705	0.0546619
Inflammation	MIP1B	Macrophage inflammatory protein-1-beta	cg08064292		Island		0.234807	0.0760287	0.0931619
Inflammation	MIP1B	Macrophage inflammatory protein-1-beta	cg08141659	MCF2L	N_Shore		0.336538	0.00979383	0.0382568
Inflammation	MIP1B	Macrophage inflammatory protein-1-beta	cg08323540	GABRP			0.244528	0.0643244	0.083679
Inflammation	MIP1B	Macrophage inflammatory protein-1-beta	cg08772684				0.439437	0.000558163	0.0161867
Inflammation	MIP1B	Macrophage inflammatory protein-1-beta	cg09192369			TRUE	0.235638	0.0749669	0.0925123
Inflammation	MIP1B	Macrophage inflammatory protein-1-beta	cg09359103	KCNN3			-0.25308	0.0552665	0.0751279
Inflammation	MIP1B	Macrophage inflammatory protein-1-beta	cg09455823			TRUE	0.398124	0.00196775	0.0239456
Inflammation	MIP1B	Macrophage inflammatory protein-1-beta	cg09668627	VWA1	S_Shore		0.256464	0.0519811	0.0728455
Inflammation	MIP1B	Macrophage inflammatory protein-1-beta	cg09873524	NIPA1			0.440791	0.000534119	0.0161867
Inflammation	MIP1B	Macrophage inflammatory protein-1-beta	cg10760299	GATM	N_Shore		0.320265	0.0142499	0.0413248
Inflammation	MIP1B	Macrophage inflammatory protein-1-beta	cg10818676	DUSP27			-0.403445	0.00168771	0.0239456
Inflammation	MIP1B	Macrophage inflammatory protein-1-beta	cg10825530	SOX6		TRUE	0.422118	0.000965144	0.0209919
Inflammation	MIP1B	Macrophage inflammatory protein-1-beta	cg11156891		S_Shelf	TRUE	0.326325	0.0124206	0.04002
Inflammation	MIP1B	Macrophage inflammatory protein-1-beta	cg11302401			TRUE	0.307929	0.0186969	0.0451305
Inflammation	MIP1B	Macrophage inflammatory protein-1-beta	cg11977716	NFATC1	Island		0.313035	0.0167303	0.0435369
Inflammation	MIP1B	Macrophage inflammatory protein-1-beta	cg12040201	CSMD3			0.388034	0.00261475	0.0239456
Inflammation	MIP1B	Macrophage inflammatory protein-1-beta	cg12076931	NOTCH1	N_Shore		0.244251	0.0646364	0.083679
Inflammation	MIP1B	Macrophage inflammatory protein-1-beta	cg12155450	NAT14;ZNF628	Island		0.337891	0.00948475	0.0382568
Inflammation	MIP1B	Macrophage inflammatory protein-1-beta	cg12407057		S_Shelf	TRUE	0.318357	0.0148715	0.0417363
Inflammation	MIP1B	Macrophage inflammatory protein-1-beta	cg12573791				0.295839	0.0241502	0.0483005
Inflammation	MIP1B	Macrophage inflammatory protein-1-beta	cg12850695	PRPSAP2	S_Shore		0.238283	0.0716632	0.0897079
Inflammation	MIP1B	Macrophage inflammatory protein-1-beta	cg13414629	FREQ	S_Shore		0.364624	0.00489252	0.0283992
Inflammation	MIP1B	Macrophage inflammatory protein-1-beta	cg13534536	AFAP1	N_Shelf		0.273322	0.0378984	0.0610586
Inflammation	MIP1B	Macrophage inflammatory protein-1-beta	cg13800652				0.295932	0.024104	0.0483005
Inflammation	MIP1B	Macrophage inflammatory protein-1-beta	cg13826055	DFNB31			0.245605	0.0631223	0.083679
Inflammation	MIP1B	Macrophage inflammatory protein-1-beta	cg13839957	CHD5			0.232469	0.0790816	0.0956556
Inflammation	MIP1B	Macrophage inflammatory protein-1-beta	cg13926174			TRUE	0.315281	0.0159231	0.0432909
Inflammation	MIP1B	Macrophage inflammatory protein-1-beta	cg13968390	SULT1C2		TRUE	-0.244959	0.0638414	0.083679
Inflammation	MIP1B	Macrophage inflammatory protein-1-beta	cg14175932			TRUE	-0.356841	0.00596649	0.0324428
Inflammation	MIP1B	Macrophage inflammatory protein-1-beta	cg14400541			TRUE	0.327094	0.0122036	0.04002
Inflammation	MIP1B	Macrophage inflammatory protein-1-beta	cg14532484	PAEP			0.333492	0.0105214	0.0385344
Inflammation	MIP1B	Macrophage inflammatory protein-1-beta	cg14581129		N_Shore	TRUE	-0.360163	0.00548508	0.0307872
Inflammation	MIP1B	Macrophage inflammatory protein-1-beta	cg14787964	EPHB2	N_Shelf		0.3003	0.0219997	0.0473812
Inflammation	MIP1B	Macrophage inflammatory protein-1-beta	cg14929076		N_Shelf		0.300515	0.0219001	0.0473812
Inflammation	MIP1B	Macrophage inflammatory protein-1-beta	cg14977069	LIME1	N_Shore		0.260248	0.0484974	0.0697401
Inflammation	MIP1B	Macrophage inflammatory protein-1-beta	cg15056966		N_Shore	TRUE	0.364931	0.00485382	0.0283992
Inflammation	MIP1B	Macrophage inflammatory protein-1-beta	cg15582311	SFPQ	S_Shore		0.254587	0.0537828	0.0742715
Inflammation	MIP1B	Macrophage inflammatory protein-1-beta	cg15840554				-0.34106	0.0087941	0.0382544
Inflammation	MIP1B	Macrophage inflammatory protein-1-beta	cg16196077	RTKN2	Island		0.305314	0.0197779	0.0458847
Inflammation	MIP1B	Macrophage inflammatory protein-1-beta	cg16329197		Island	TRUE	-0.4	0.0018646	0.0239456
Inflammation	MIP1B	Macrophage inflammatory protein-1-beta	cg16554099		S_Shore		0.29467	0.0247423	0.0489223
Inflammation	MIP1B	Macrophage inflammatory protein-1-beta	cg16680214	KCNN3			-0.261047	0.047786	0.0692898
Inflammation	MIP1B	Macrophage inflammatory protein-1-beta	cg16694480	CAPZB		TRUE	0.2313	0.0806441	0.0963572
Inflammation	MIP1B	Macrophage inflammatory protein-1-beta	cg16773067			TRUE	-0.368007	0.00448133	0.0283992
Inflammation	MIP1B	Macrophage inflammatory protein-1-beta	cg16824113			TRUE	0.296147	0.0239964	0.0483005
Inflammation	MIP1B	Macrophage inflammatory protein-1-beta	cg16834320		S_Shelf		0.324787	0.0128646	0.04002
Inflammation	MIP1B	Macrophage inflammatory protein-1-beta	cg17386473	ACTR3			0.306114	0.0194417	0.0457143
Inflammation	MIP1B	Macrophage inflammatory protein-1-beta	cg17622952			TRUE	0.336107	0.00989399	0.0382568
Inflammation	MIP1B	Macrophage inflammatory protein-1-beta	cg17881353	WNT9B	N_Shore		0.266861	0.0428673	0.065694
Inflammation	MIP1B	Macrophage inflammatory protein-1-beta	cg18311871	PTPRN2			0.275167	0.0365697	0.0605327
Inflammation	MIP1B	Macrophage inflammatory protein-1-beta	cg18923740	NBL1	Island		0.32491	0.0128286	0.04002
Inflammation	MIP1B	Macrophage inflammatory protein-1-beta	cg19084031		N_Shelf		0.34752	0.00752019	0.0344346
Inflammation	MIP1B	Macrophage inflammatory protein-1-beta	cg19378416	C17orf101	N_Shore		0.376652	0.003566	0.0269776
Inflammation	MIP1B	Macrophage inflammatory protein-1-beta	cg19459332		Island		0.263724	0.0454674	0.0665964
Inflammation	MIP1B	Macrophage inflammatory protein-1-beta	cg19560831	MIR487B;MIR539			0.258986	0.0496368	0.0707935
Inflammation	MIP1B	Macrophage inflammatory protein-1-beta	cg19653246	MIR654;MIR376B;MIR376A1;MIR376A2;MIR376C			-0.307344	0.0189341	0.0451305
Inflammation	MIP1B	Macrophage inflammatory protein-1-beta	cg19841423	ZGPAT;LIME1	S_Shore		0.276613	0.035556	0.059488
Inflammation	MIP1B	Macrophage inflammatory protein-1-beta	cg20011360	C4orf19			0.319526	0.0144879	0.041326
Inflammation	MIP1B	Macrophage inflammatory protein-1-beta	cg20459037	WDR16	N_Shore		-0.289226	0.0276636	0.0519197
Inflammation	MIP1B	Macrophage inflammatory protein-1-beta	cg20756026	HEXDC	S_Shore		-0.364593	0.00489641	0.0283992
Inflammation	MIP1B	Macrophage inflammatory protein-1-beta	cg20853889			TRUE	0.274737	0.0368762	0.0605327
Inflammation	MIP1B	Macrophage inflammatory protein-1-beta	cg21341645	INSIG1	S_Shore		0.395755	0.00210522	0.0239456
Inflammation	MIP1B	Macrophage inflammatory protein-1-beta	cg21351241	FAM71F1			0.39151	0.00237316	0.0239456
Inflammation	MIP1B	Macrophage inflammatory protein-1-beta	cg21871330	COL23A1			0.332908	0.0106662	0.0385344
Inflammation	MIP1B	Macrophage inflammatory protein-1-beta	cg22216157	PTPRN2			0.429378	0.000769886	0.0191372
Inflammation	MIP1B	Macrophage inflammatory protein-1-beta	cg22382836	PALM	S_Shelf		0.300177	0.0220568	0.0473812
Inflammation	MIP1B	Macrophage inflammatory protein-1-beta	cg22514722	MGLL			0.287503	0.0286461	0.0525002
Inflammation	MIP1B	Macrophage inflammatory protein-1-beta	cg22926869	HHLA2			-0.476321	0.000157132	0.00911364
Inflammation	MIP1B	Macrophage inflammatory protein-1-beta	cg23209941	DISC1;TSNAX-DISC1		TRUE	-0.388095	0.00261029	0.0239456
Inflammation	MIP1B	Macrophage inflammatory protein-1-beta	cg23525941	FAM71F1			0.322172	0.0136508	0.0402582
Inflammation	MIP1B	Macrophage inflammatory protein-1-beta	cg23726566		Island		0.324694	0.0128917	0.04002
Inflammation	MIP1B	Macrophage inflammatory protein-1-beta	cg23817627	ARHGAP25		TRUE	0.382435	0.00305002	0.0252716
Inflammation	MIP1B	Macrophage inflammatory protein-1-beta	cg23831328		Island	TRUE	0.344905	0.008015	0.0357592
Inflammation	MIP1B	Macrophage inflammatory protein-1-beta	cg24178897			TRUE	0.274214	0.0372513	0.0605769
Inflammation	MIP1B	Macrophage inflammatory protein-1-beta	cg24328539	LOC145663;GATM	Island		0.302976	0.0207889	0.0473812
Inflammation	MIP1B	Macrophage inflammatory protein-1-beta	cg24524099	PTPRN2			0.322387	0.0135845	0.0402582
Inflammation	MIP1B	Macrophage inflammatory protein-1-beta	cg24529615		S_Shelf		-0.349858	0.00710056	0.0343143
Inflammation	MIP1B	Macrophage inflammatory protein-1-beta	cg24593138	CAPZB			0.282243	0.0318287	0.0546619
Inflammation	MIP1B	Macrophage inflammatory protein-1-beta	cg24689895		Island	TRUE	0.296639	0.0237521	0.0483005
Inflammation	MIP1B	Macrophage inflammatory protein-1-beta	cg25025879		Island	TRUE	-0.411997	0.00131177	0.0239456
Inflammation	MIP1B	Macrophage inflammatory protein-1-beta	cg25500196		Island		0.289072	0.0277502	0.0519197
Inflammation	MIP1B	Macrophage inflammatory protein-1-beta	cg25531478	GTF3C6	N_Shore		0.311036	0.0174782	0.0447237
Inflammation	MIP1B	Macrophage inflammatory protein-1-beta	cg25643595		Island	TRUE	0.309498	0.0180728	0.0451305
Inflammation	MIP1B	Macrophage inflammatory protein-1-beta	cg25822783		Island		0.264954	0.0444328	0.0660795
Inflammation	MIP1B	Macrophage inflammatory protein-1-beta	cg26078513		S_Shore	TRUE	0.284027	0.0307177	0.0539887
Inflammation	MIP1B	Macrophage inflammatory protein-1-beta	cg26221801	C20orf195	N_Shore		0.328939	0.0116961	0.04002
Inflammation	MIP1B	Macrophage inflammatory protein-1-beta	cg26296941	LOC100144604			0.28941	0.0275601	0.0519197
Inflammation	MIP1B	Macrophage inflammatory protein-1-beta	cg26767214	CHST14	N_Shore		-0.30799	0.0186721	0.0451305
Inflammation	MIP1B	Macrophage inflammatory protein-1-beta	cg26846609	THUMPD1	N_Shelf		0.301223	0.0215756	0.0473812
Inflammation	MIP1B	Macrophage inflammatory protein-1-beta	cg27144592	NARFL	N_Shore		0.39837	0.00195394	0.0239456
Inflammation	MIP1B	Macrophage inflammatory protein-1-beta	cg27396824	ZAN		TRUE	0.253911	0.0544449	0.0745938
Inflammation	MIP1B	Macrophage inflammatory protein-1-beta	cg27572370	FRMD4A		TRUE	0.277505	0.0349423	0.0590287
Inflammation	MIP1B	Macrophage inflammatory protein-1-beta	cg27597505		S_Shelf		-0.286149	0.0294384	0.0527225
Cytokine	IL5	Interleukin 5	cg20011360	C4orf19			0.448973	0.000407694	0.0709387
Cytokine	IL1-beta	Interleukin 1-beta	cg03538326	VWA1	S_Shore		0.372356	0.00399777	0.0535086
Cytokine	IL1-beta	Interleukin 1-beta	cg04088932	SH3BP4	S_Shelf	TRUE	0.415179	0.00119237	0.051159
Cytokine	IL1-beta	Interleukin 1-beta	cg06395652	PCDH15			0.385554	0.00280023	0.0523896
Cytokine	IL1-beta	Interleukin 1-beta	cg07863524	OR3A4			0.348669	0.00731134	0.0795109
Cytokine	IL1-beta	Interleukin 1-beta	cg11302401			TRUE	0.373741	0.00385382	0.0535086
Cytokine	IL1-beta	Interleukin 1-beta	cg12040201	CSMD3			0.34347	0.00829847	0.0849373
Cytokine	IL1-beta	Interleukin 1-beta	cg13736514				-0.3862	0.00275082	0.0523896
Cytokine	IL1-beta	Interleukin 1-beta	cg13826055	DFNB31			0.406319	0.00155184	0.051159
Cytokine	IL1-beta	Interleukin 1-beta	cg13839957	CHD5			0.382908	0.00301089	0.0523896
Cytokine	IL1-beta	Interleukin 1-beta	cg13926174			TRUE	0.40235	0.00174223	0.051159
Cytokine	IL1-beta	Interleukin 1-beta	cg19560831	MIR487B;MIR539			0.353283	0.00652268	0.0795109
Cytokine	IL1-beta	Interleukin 1-beta	cg20011360	C4orf19			0.379278	0.00332281	0.0525607
Cytokine	IL1-beta	Interleukin 1-beta	cg21341645	INSIG1	S_Shore		0.385646	0.00279312	0.0523896
Cytokine	IL1-beta	Interleukin 1-beta	cg21871330	COL23A1			0.402658	0.00172676	0.051159
Cytokine	IL1-beta	Interleukin 1-beta	cg26296941	LOC100144604			0.349838	0.00710406	0.0795109
Cytokine	IL1-beta	Interleukin 1-beta	cg27144592	NARFL	N_Shore		0.418778	0.00106913	0.051159
Cytokine	IL1-beta	Interleukin 1-beta	cg27396824	ZAN		TRUE	0.40192	0.0017641	0.051159
