# Supplementary material for: Race/ethnicity-associated blood DNA methylation differences between Japanese and European American women: an exploratory study
Source: Clin Epigenetics. 2021 Oct 11;13:188. doi: 10.1186/s13148-021-01171-w (PMC8507376; doi:10.1186/s13148-021-01171-w)
Supplement: Supplementary file 9 — Additional file 9: Supplementary Table 9. Characteristics of TCGA-LIHC samples (40 pairs of tumor and adjacent normal tissue). [file 13148_2021_1171_MOESM9_ESM.xlsx]

## Sheet: Summary
Supplementary Table 9. Characteristics of TCGA-LIHC samples (40 pairs of tumor and adjacent normal tissues)
Characteristics, TCGA-LIHC	All, Mean (SD) or N (%)	Asian (n=6), Mean (SD) or N (%)	European American (n=34), Mean (SD) or N (%)	Asian vs European American
Age, years	64.1 (15.7)	53.7 (13.5)	65.9 (15.5)	0.03 2
Gender				0.06 1
Male, N (%)	24 (60%)	6 (100%)	18 (53%)
AJCC Stage				1 1
Early (I, II)	21 (53%)	3 (50%)	18 (53%)
Late (III, IIIA, IIIB, IIIC, IV)	10 (25%)	2 (33%)	8 (24%)
Missing	9 (23%)	1 (17%)	8 (24%)
Viral Infection				0.47 1
HBV	17 (43%)	4 (67%)	13 (38%)
HCV	1 (3%)	0 (0%)	1 (3%)
Missing	22 (55%)	2 (33%)	20 (59%)
1 Fisher's Exact Test
2 Wilcoxon rank sum test
