# Supplementary material for: Race/ethnicity-associated blood DNA methylation differences between Japanese and European American women: an exploratory study
Source: Clin Epigenetics. 2021 Oct 11;13:188. doi: 10.1186/s13148-021-01171-w (PMC8507376; doi:10.1186/s13148-021-01171-w)
Supplement: Supplementary file 10 — Additional file 10: Supplementary Table 10. Among 174 DM-CpGs, differential methylation between Asian and EUA in normal tissue from TCGA-LIHC dataset (FDR < 0.1). [file 13148_2021_1171_MOESM10_ESM.xlsx]

## Sheet: Normal_W vs A_TCGA_gender adj
Supplementary Table 10. Among 174 differentially methylated CpGs between JPA and EUA, differential methylation between Asian and EUA in normal tissues from TCGA-LIHC dataset (FDR<0.1)
Probeset ID	Gene Symbol	p-value(age)	FDR (age)	p-value(gender)	FDR (gender)	p-value (race)	FDR (race)	Direction_TCGA	Direction_MEC
cg07319199	ANTXR1	0.463926	0.63079	0.216598	0.907256	3.71863e-09	6.47042e-07	ASIAN down vs EUA	EUA Hyper
cg15840554		0.653766	0.779145	0.517533	0.976938	1.08942e-08	9.47798e-07	ASIAN down vs EUA	EUA Hyper
cg26577529	KRT6C	0.019669	0.0777819	0.429961	0.941317	6.17181e-08	3.57965e-06	ASIAN down vs EUA	EUA Hyper
cg23209941	DISC1	0.0083882	0.0633914	0.703488	0.983252	1.69992e-07	7.39464e-06	ASIAN down vs EUA	EUA Hyper
cg20459037	WDR16	0.0751225	0.169757	0.706117	0.983252	7.56779e-07	2.63359e-05	ASIAN down vs EUA	EUA Hyper
cg24529615		0.832919	0.911496	0.800683	0.983252	2.63915e-06	7.65355e-05	ASIAN down vs EUA	EUA Hyper
cg25025879		0.883828	0.956429	0.29199	0.907256	2.42835e-05	0.000603618	ASIAN down vs EUA	EUA Hyper
cg16196077	RTKN2	0.555493	0.68654	0.0127567	0.369944	0.000155197	0.00337554	ASIAN up vs EUA	JPA Hyper
cg16329197		0.966243	0.975797	0.454371	0.964154	0.000184867	0.00357409	ASIAN down vs EUA	EUA Hyper
cg00695177		0.546686	0.68654	0.431216	0.941317	0.000244021	0.00385998	ASIAN down vs EUA	EUA Hyper
cg20756026	HEXDC	0.928446	0.975797	0.0920041	0.552985	0.000236399	0.00385998	ASIAN down vs EUA	EUA Hyper
cg14175932		0.918821	0.975797	0.871236	0.983252	0.000286498	0.00415421	ASIAN down vs EUA	EUA Hyper
cg27144592	NARFL	0.0153429	0.0670888	0.949883	0.994435	0.000400343	0.00470219	ASIAN up vs EUA	JPA Hyper
cg03449867	OCA2	0.0330615	0.0991845	0.786851	0.983252	0.000432385	0.00470219	ASIAN up vs EUA	JPA Hyper
cg10818676	DUSP27	0.276027	0.448867	0.283378	0.907256	0.00039395	0.00470219	ASIAN down vs EUA	EUA Hyper
cg01097406		0.5564	0.68654	0.253815	0.907256	0.000422011	0.00470219	ASIAN down vs EUA	EUA Hyper
cg22926869	HHLA2	0.354405	0.536231	0.966078	0.994435	0.000670949	0.00686736	ASIAN down vs EUA	EUA Hyper
cg11861387	PPYR1	0.00223046	0.0408606	0.960371	0.994435	0.000915094	0.00884591	ASIAN up vs EUA	JPA Hyper
cg06352538	KIAA0748	0.23363	0.387159	0.908346	0.991262	0.00219792	0.0182113	ASIAN down vs EUA	EUA Hyper
cg12155450	NAT14	0.542949	0.68654	0.17659	0.871733	0.00218524	0.0182113	ASIAN up vs EUA	JPA Hyper
cg07073561		0.821991	0.905231	0.367514	0.921031	0.00218019	0.0182113	ASIAN down vs EUA	EUA Hyper
cg13926174		0.549297	0.68654	0.850202	0.983252	0.00252231	0.0199492	ASIAN up vs EUA	JPA Hyper
cg18311871	PTPRN2	0.00185345	0.0408606	0.632563	0.983252	0.00305568	0.0224072	ASIAN up vs EUA	JPA Hyper
cg08064292		0.736804	0.854693	0.0731736	0.552985	0.00309065	0.0224072	ASIAN down vs EUA	JPA Hyper
cg02148654		0.0825	0.179437	0.890835	0.987295	0.0048965	0.0340797	ASIAN down vs EUA	EUA Hyper
cg16680214	KCNN3	0.0131808	0.0655272	0.750946	0.983252	0.00552171	0.0343135	ASIAN down vs EUA	EUA Hyper
cg05393297		0.464029	0.63079	0.850326	0.983252	0.00539433	0.0343135	ASIAN down vs EUA	EUA Hyper
cg17386473	ACTR3	0.754553	0.860591	0.0472414	0.552985	0.00535254	0.0343135	ASIAN up vs EUA	JPA Hyper
cg14581129		0.0234756	0.0850991	0.257225	0.907256	0.00622199	0.0360875	ASIAN down vs EUA	EUA Hyper
cg06221963	KCNN3	0.10165	0.208083	0.870792	0.983252	0.00604966	0.0360875	ASIAN down vs EUA	EUA Hyper
cg09359103	KCNN3	0.0433137	0.112486	0.534831	0.976938	0.00664522	0.037299	ASIAN down vs EUA	EUA Hyper
cg25838818	SULT1C2	0.0340319	0.100365	0.541335	0.976938	0.0111201	0.0604653	ASIAN down vs EUA	EUA Hyper
cg04497820		0.688195	0.809094	0.12603	0.685287	0.0122379	0.0632722	ASIAN down vs EUA	EUA Hyper
cg12040201	CSMD3	0.911253	0.975797	0.858501	0.983252	0.0123635	0.0632722	ASIAN down vs EUA	JPA Hyper
cg03538326	VWA1	0.0223081	0.0825875	0.531075	0.976938	0.0158071	0.0785837	ASIAN up vs EUA	JPA Hyper
cg14787964	EPHB2	0.0450139	0.114074	0.268999	0.907256	0.0168824	0.0793927	ASIAN up vs EUA	JPA Hyper
cg13968390	SULT1C2	0.480286	0.647019	0.0498549	0.552985	0.0168168	0.0793927	ASIAN down vs EUA	EUA Hyper
cg19459332		0.968944	0.975797	0.0726774	0.552985	0.0197401	0.0903887	ASIAN down vs EUA	JPA Hyper
