# Supplementary material for: Race/ethnicity-associated blood DNA methylation differences between Japanese and European American women: an exploratory study
Source: Clin Epigenetics. 2021 Oct 11;13:188. doi: 10.1186/s13148-021-01171-w (PMC8507376; doi:10.1186/s13148-021-01171-w)
Supplement: Supplementary file 11 — Additional file 11: Supplementary Table 11. Among 174 DM-CpGs, differential methylation between tumor (T) and adjacent normal (N) tissues from TCGA-LIHC dataset (FDR < 0.1). [file 13148_2021_1171_MOESM11_ESM.xlsx]

## Sheet: Sheet1
Supplementary Table 11. Among 174 differentially methylated CpGs between JPA and EUA, differential methylation between tumor (T) and adjacent normal (N) tissues from TCGA-LIHC dataset at FDR <0.1.
Probeset ID	Gene Symbol	p-value(pairs)	FDR (pairs))	p-value(T vs N)	FDR (T vs N)	T vs N	Direction
cg02354658	GLRX	0.922301	0.933025	1.34399e-14	2.33854e-12	2.30148	Tumor up vs Normal
cg07880109	KIAA0748	0.816809	0.845981	2.97306e-11	2.58656e-09	-1.96717	Tumor down vs Normal
cg14532484	PAEP	0.424303	0.619521	2.90064e-10	1.68237e-08	-1.50409	Tumor down vs Normal
cg06395652	PCDH15	0.165932	0.370156	1.73366e-09	7.54141e-08	-2.082	Tumor down vs Normal
cg07993743	WNT9B	0.898764	0.914532	3.9373e-09	1.37018e-07	0.925017	Tumor up vs Normal
cg24524099	PTPRN2	0.314336	0.5209	5.7537e-09	1.66857e-07	-1.32799	Tumor down vs Normal
cg14581129		0.046756	0.15952	8.37199e-09	2.08104e-07	0.747963	Tumor up vs Normal
cg17622952		0.0176871	0.0750622	2.53998e-08	5.22422e-07	-1.58534	Tumor down vs Normal
cg02291164		0.0632559	0.186551	2.70218e-08	5.22422e-07	-1.51924	Tumor down vs Normal
cg02148654		0.584352	0.716037	5.66775e-08	9.86189e-07	-1.89787	Tumor down vs Normal
cg22216157	PTPRN2	0.252362	0.493382	1.25313e-07	1.98223e-06	-1.53317	Tumor down vs Normal
cg10818676	DUSP27	5.74508e-08	5.55357e-07	1.66787e-07	2.41841e-06	-1.57365	Tumor down vs Normal
cg13736514		0.0601293	0.181586	2.59724e-07	3.47631e-06	1.46401	Tumor up vs Normal
cg05401945	CCDC66	0.000475049	0.00306143	3.4817e-07	4.32725e-06	-1.23129	Tumor down vs Normal
cg13839957	CHD5	0.136355	0.320618	4.00913e-07	4.65059e-06	-0.982085	Tumor down vs Normal
cg19560831	MIR487B	0.273198	0.495645	5.58202e-07	6.07045e-06	-1.88261	Tumor down vs Normal
cg26577529	KRT6C	0.417832	0.619521	6.69504e-07	6.85257e-06	-1.4027	Tumor down vs Normal
cg17336139	PRAME	0.470837	0.650696	9.29101e-07	8.98131e-06	-1.57032	Tumor down vs Normal
cg27396824	ZAN	0.0714773	0.203886	1.11202e-06	1.01838e-05	-0.746031	Tumor down vs Normal
cg07863524	OR3A4	0.265035	0.495645	1.36025e-06	1.18342e-05	-1.53937	Tumor down vs Normal
cg25838818	SULT1C2	0.00719618	0.0329509	1.65025e-06	1.36735e-05	-0.672628	Tumor down vs Normal
cg02277530	SEPT9	0.136072	0.320618	1.7538e-06	1.3871e-05	0.611834	Tumor up vs Normal
cg06352538	KIAA0748	7.0343e-11	8.15979e-10	2.26297e-06	1.71199e-05	-1.3623	Tumor down vs Normal
cg22926869	HHLA2	0.00250215	0.0131932	2.40599e-06	1.74434e-05	-1.70646	Tumor down vs Normal
cg18863119	MIR487B	0.368701	0.581391	3.11737e-06	2.16969e-05	-1.52687	Tumor down vs Normal
cg01464515	KIAA1274	0.730137	0.794024	3.53739e-06	2.36733e-05	-1.13336	Tumor down vs Normal
cg10825530	SOX6	0.130175	0.31459	3.95398e-06	2.54812e-05	-1.12307	Tumor down vs Normal
cg07223240		0.139006	0.322493	4.20574e-06	2.61356e-05	-1.12445	Tumor down vs Normal
cg14929076		0.536109	0.700276	4.55136e-06	2.73081e-05	-1.40732	Tumor down vs Normal
cg23209941	DISC1	4.44564e-05	0.000297516	6.07455e-06	3.43009e-05	-1.86613	Tumor down vs Normal
cg03772108		0.286969	0.504369	6.11107e-06	3.43009e-05	-1.15665	Tumor down vs Normal
cg04829830	KIAA0284	0.226588	0.463839	8.12215e-06	4.41642e-05	0.875544	Tumor up vs Normal
cg13800652		9.02869e-06	6.5458e-05	9.45334e-06	4.98449e-05	-1.21969	Tumor down vs Normal
cg24689895		0.12542	0.308529	1.02269e-05	5.23379e-05	1.12814	Tumor up vs Normal
cg13968390	SULT1C2	0.452927	0.644722	1.37314e-05	6.82648e-05	-1.35524	Tumor down vs Normal
cg01584348	LOC91948	0.0203439	0.0842818	1.77151e-05	8.5623e-05	-1.27543	Tumor down vs Normal
cg26296941	LOC100144604	0.427256	0.619521	2.31678e-05	0.000108951	-0.969718	Tumor down vs Normal
cg20853889		0.654085	0.756203	2.7509e-05	0.000125962	-1.15178	Tumor down vs Normal
cg12853521	MC5R	0.514517	0.689381	3.18282e-05	0.000142003	-1.09378	Tumor down vs Normal
cg11977716	NFATC1	0.21597	0.463235	3.88773e-05	0.000169116	-1.43529	Tumor down vs Normal
cg00063828	C16orf74	0.313859	0.5209	4.86765e-05	0.000206578	-1.19161	Tumor down vs Normal
cg11861387	PPYR1	0.00307754	0.0157498	5.18475e-05	0.000214797	1.00369	Tumor up vs Normal
cg16824113		0.391348	0.607987	5.41376e-05	0.000219068	-0.950904	Tumor down vs Normal
cg11302401		0.158624	0.35845	5.70511e-05	0.000225611	-0.810191	Tumor down vs Normal
cg12573791		0.245102	0.484634	6.61655e-05	0.000254861	-0.834785	Tumor down vs Normal
cg11225751	PRAME	0.71943	0.787301	6.7377e-05	0.000254861	-1.27892	Tumor down vs Normal
cg19653246	MIR654	8.73179e-08	7.99648e-07	9.19059e-05	0.000340247	-1.13279	Tumor down vs Normal
cg14977069	LIME1	0.239126	0.483813	9.77552e-05	0.000354363	0.979046	Tumor up vs Normal
cg20756026	HEXDC	2.63471e-15	4.58439e-14	0.000111919	0.000397426	0.665751	Tumor up vs Normal
cg07073561		5.90349e-16	1.46744e-14	0.000147672	0.000513898	0.61967	Tumor up vs Normal
cg24178897		0.441541	0.634943	0.00017813	0.000607739	-0.733764	Tumor down vs Normal
cg25025879		0.113804	0.29555	0.000285184	0.000932865	0.944119	Tumor up vs Normal
cg06795125	SULT1C2	0.858334	0.883728	0.000286223	0.000932865	-0.568079	Tumor down vs Normal
cg05393297		0.000918067	0.0055084	0.00028951	0.000932865	0.509397	Tumor up vs Normal
cg06221963	KCNN3	0.0739924	0.207656	0.000298742	0.000945112	-0.829434	Tumor down vs Normal
cg07319199	ANTXR1	1.30706e-06	1.03376e-05	0.000307234	0.000954621	-0.799116	Tumor down vs Normal
cg03449867	OCA2	3.65595e-06	2.76581e-05	0.000313759	0.00095779	-1.2425	Tumor down vs Normal
cg21351241	FAM71F1	0.519017	0.689381	0.000321953	0.00096586	-0.962653	Tumor down vs Normal
cg27572370	FRMD4A	0.474933	0.650696	0.000354101	0.0010443	-0.901517	Tumor down vs Normal
cg23817627	ARHGAP25	0.539293	0.700276	0.000370202	0.00107359	-0.862696	Tumor down vs Normal
cg19084031		0.704309	0.785575	0.000381908	0.00108938	-1.06198	Tumor down vs Normal
cg16834320		0.688877	0.77332	0.000511428	0.0014353	-0.57905	Tumor down vs Normal
cg03388025	SPIRE2	0.0157219	0.0683903	0.000604244	0.00166886	-0.498238	Tumor down vs Normal
cg03855656	SERHL	0.652445	0.756203	0.000614072	0.00166951	0.643377	Tumor up vs Normal
cg13534536	AFAP1	0.716041	0.787301	0.00062825	0.00168178	-1.2756	Tumor down vs Normal
cg00587301		0.561493	0.702876	0.000784233	0.00206752	-0.962789	Tumor down vs Normal
cg14400541		0.785922	0.823798	0.000808755	0.00209729	-0.94744	Tumor down vs Normal
cg19378416	C17orf101	0.744591	0.795277	0.000819629	0.00209729	-0.878108	Tumor down vs Normal
cg26078513		0.370888	0.581391	0.00116249	0.0029315	0.740972	Tumor up vs Normal
cg16329197		0.0325813	0.116877	0.00123249	0.00305087	0.997005	Tumor up vs Normal
cg17395555		0.00167538	0.00920849	0.0012449	0.00305087	-0.489774	Tumor down vs Normal
cg06653796	LIME1	0.660591	0.756203	0.00143836	0.00347602	0.932279	Tumor up vs Normal
cg08064292		0.659747	0.756203	0.0014597	0.00347929	-0.988949	Tumor down vs Normal
cg21871330	COL23A1	0.518973	0.689381	0.00155566	0.00365791	-0.935755	Tumor down vs Normal
cg04411044		0.268636	0.495645	0.00158521	0.00367768	0.372352	Tumor up vs Normal
cg06719448	FAM71F1	0.461037	0.646939	0.00179049	0.00409929	-0.965705	Tumor down vs Normal
cg15840554		5.74577e-11	7.14117e-10	0.00209874	0.00474262	-0.684727	Tumor down vs Normal
cg08141659	MCF2L	0.621032	0.730133	0.00234878	0.00523959	-0.52487	Tumor down vs Normal
cg02903756	CASZ1	0.0601812	0.181586	0.00246581	0.00541679	-0.381111	Tumor down vs Normal
cg16680214	KCNN3	0.328752	0.534605	0.00249048	0.00541679	-0.753672	Tumor down vs Normal
cg14571194	KIAA0427	0.242455	0.484634	0.00260438	0.0055946	0.324502	Tumor up vs Normal
cg12076931	NOTCH1	0.396439	0.610446	0.00435285	0.00923653	0.410531	Tumor up vs Normal
cg04074945	PHF21A	0.602976	0.728596	0.00516278	0.0108232	0.331743	Tumor up vs Normal
cg26221801	C20orf195	0.0482473	0.160154	0.00580567	0.012026	0.580414	Tumor up vs Normal
cg14175932		1.57876e-17	5.49407e-16	0.00703213	0.0143952	-0.401467	Tumor down vs Normal
cg17132030	SLC27A1	0.0291881	0.108198	0.00730353	0.0147769	-0.560768	Tumor down vs Normal
cg23525941	FAM71F1	0.546765	0.701647	0.00867913	0.0173583	-0.464274	Tumor down vs Normal
cg16554099		0.677034	0.76996	0.00996329	0.0197002	0.475164	Tumor up vs Normal
cg16196077	RTKN2	0.0569037	0.180023	0.0161251	0.0315255	0.298812	Tumor up vs Normal
cg26767214	CHST14	0.0292258	0.108198	0.0164094	0.0317249	-0.295987	Tumor down vs Normal
cg12155450	NAT14	7.76746e-18	3.37884e-16	0.0173945	0.0332599	-0.343568	Tumor down vs Normal
cg06653140	SKP2	1.40312e-07	1.22071e-06	0.017851	0.0337616	-0.60963	Tumor down vs Normal
cg15056966		0.735411	0.794792	0.019052	0.0356457	0.555596	Tumor up vs Normal
cg18311871	PTPRN2	0.265526	0.495645	0.0229876	0.0425514	-0.618563	Tumor down vs Normal
cg27597505		0.29235	0.508689	0.0235489	0.0431317	-0.409978	Tumor down vs Normal
cg16773067		0.935932	0.941342	0.0274629	0.0497765	-0.344165	Tumor down vs Normal
cg03870448	APBB2	0.0273794	0.108198	0.0281793	0.0505484	-0.38536	Tumor down vs Normal
cg23726566		0.340984	0.549363	0.0286637	0.0508926	-0.597332	Tumor down vs Normal
cg04852348		0.617612	0.730133	0.0290201	0.051005	-0.570761	Tumor down vs Normal
cg06285241	CRIP2	0.0987351	0.264306	0.0296301	0.0513287	0.350481	Tumor up vs Normal
cg17881353	WNT9B	0.265301	0.495645	0.0299373	0.0513287	0.37038	Tumor up vs Normal
cg20011360	C4orf19	0.220968	0.463235	0.0300892	0.0513287	0.415253	Tumor up vs Normal
cg18997918	SFRS8	7.61123e-11	8.27721e-10	0.0364635	0.0615986	0.313551	Tumor up vs Normal
cg00472277	TSPAN32	0.688029	0.77332	0.0433662	0.072555	-0.531411	Tumor down vs Normal
cg08323540	GABRP	0.574757	0.709274	0.0474278	0.0785946	-0.49603	Tumor down vs Normal
cg20459037	WDR16	5.73407e-12	7.67484e-11	0.0487641	0.0798323	-0.501099	Tumor down vs Normal
cg25531478	GTF3C6	0.616583	0.730133	0.0490922	0.0798323	0.435935	Tumor up vs Normal
cg09455823		0.529494	0.697969	0.0506188	0.0815526	-0.427072	Tumor down vs Normal
cg15582311	SFPQ	0.000626584	0.00389377	0.0557053	0.0889241	-0.293427	Tumor down vs Normal
cg14787964	EPHB2	0.0605285	0.181586	0.0588101	0.0930269	-0.485222	Tumor down vs Normal
